# Supplementary material for: The prediction role of perfectionism on exercise addiction in college students: chain-mediated effects of self-esteem and social anxiety
Source: Front Psychol. 2026 Feb 12;17:1751643. doi: 10.3389/fpsyg.2026.1751643 (PMC12936037; doi:10.3389/fpsyg.2026.1751643)
Supplement: Supplementary file 1 [file Table_1.XLS]

## Sheet: DATA
		Exercise Addiction						Social Anxiety						Perfectionism																											Self-esteem
Serial Number	GENDER（Female = 0, Male= 1）	EA1	EA2	EA3	EA4	EA5	EA6	SA1	SA2	SA3	SA4	SA5	SA6	PE1	PE2	PE3	PE4	PE5	PE6	PE7	PE8	PE9	PE10	PE11	PE12	PE13	PE14	PE15	PE16	PE17	PE18	PE19	PE20	PE21	PE22	PE23	PE24	PE25	PE26	PE27	SE1	SE2	SE3	SE4	SE5	SE6	SE7	SE8	SE9
1	0	2	1	2	1	2	1	2	1	1	1	1	1	2	2	1	1	1	1	2	1	2	2	1	1	2	2	1	1	2	2	2	2	2	2	1	1	2	2	2	3	3	4	4	3	3	4	4	4
2	1	3	1	3	2	1	2	3	2	3	5	1	4	3	4	3	5	5	2	4	3	1	2	2	2	3	3	2	2	3	2	3	5	2	5	3	5	4	4	3	2	2	4	2	2	2	2	4	4
3	0	1	2	1	1	1	4	2	1	3	2	3	1	1	3	1	4	4	1	1	2	2	1	3	3	2	3	1	1	1	1	2	4	4	4	4	4	4	5	4	2	2	4	2	4	2	2	4	4
4	0	2	3	2	3	4	2	2	3	3	2	3	2	3	4	2	4	2	2	4	2	3	4	2	2	4	2	4	2	2	4	4	3	4	2	3	3	4	3	2	2	2	2	3	2	2	2	3	2
5	1	3	2	3	3	2	3	3	3	3	4	3	3	4	3	3	4	4	2	5	3	3	3	4	3	3	4	3	3	3	3	4	4	4	5	3	4	4	4	4	2	2	4	3	2	2	2	2	3
6	0	1	1	2	2	2	1	2	1	2	1	1	1	1	1	2	1	1	1	2	1	1	1	1	2	1	1	2	1	1	1	1	2	1	1	1	2	2	2	2	3	3	4	4	4	3	4	4	3
7	0	3	2	4	3	2	2	3	3	2	3	2	3	2	3	2	3	4	2	1	3	1	2	3	2	3	3	3	2	3	3	3	2	3	3	2	4	2	4	2	3	3	2	3	2	3	2	2	2
8	1	3	2	3	4	3	2	3	3	3	4	3	4	2	4	3	4	4	3	4	4	3	2	2	2	3	4	3	4	2	2	2	3	4	4	3	2	4	3	3	2	3	2	3	3	2	3	3	2
9	1	5	1	5	5	1	5	5	2	1	5	3	1	5	3	3	3	3	3	3	3	3	3	3	3	4	4	3	4	3	4	4	4	3	4	3	4	3	4	3	1	1	4	1	3	1	1	4	4
10	1	3	4	2	4	1	2	4	3	1	4	4	3	3	1	3	3	4	3	4	1	1	1	4	1	1	4	2	2	4	3	4	3	3	2	2	3	2	3	3	3	3	2	3	3	2	3	2	2
11	1	5	1	5	5	3	3	2	2	2	4	1	1	1	3	1	2	4	1	2	2	1	1	1	2	2	2	2	2	2	2	2	4	2	2	2	2	3	3	3	3	2	4	1	3	1	1	4	4
12	0	3	1	5	5	1	1	5	4	4	2	3	3	1	5	3	4	4	1	5	2	1	1	3	4	3	3	1	1	4	2	4	4	1	4	4	4	3	3	3	2	2	4	3	3	2	2	4	3
13	0	5	1	5	5	1	5	1	1	1	5	1	1	1	5	1	5	5	1	2	2	2	2	2	2	3	3	2	2	2	2	2	5	2	2	2	2	2	2	2	3	3	3	3	3	3	3	3	3
14	1	3	1	4	3	1	1	2	2	3	4	3	4	2	2	1	2	1	1	1	1	1	1	1	1	1	1	1	1	1	1	1	3	1	2	3	2	2	3	3	2	2	4	4	4	2	1	3	4
15	1	5	3	5	3	3	3	4	4	2	5	1	1	2	3	3	5	5	5	3	4	4	3	3	5	4	4	3	4	3	4	4	3	4	4	3	4	4	4	4	1	1	3	2	2	2	2	1	4
16	1	5	1	5	3	1	1	3	3	1	3	3	3	3	5	5	5	3	3	3	3	3	3	5	3	3	3	3	3	3	3	5	1	1	1	3	3	2	3	3	2	3	2	3	2	3	3	2	4
17	1	4	1	3	3	2	2	5	4	3	3	3	4	2	2	2	5	4	1	4	2	1	1	3	3	3	4	3	1	2	2	3	4	4	5	3	3	2	3	3	2	2	3	2	3	3	2	4	3
18	1	2	3	2	3	2	2	3	3	2	3	2	3	2	3	2	3	2	3	2	3	2	3	2	3	2	3	3	3	3	3	3	3	3	3	3	3	3	3	3	2	2	3	2	3	2	3	2	3
19	1	3	2	4	3	1	3	5	5	3	4	3	3	3	3	3	3	3	1	3	2	3	3	3	3	3	3	3	3	3	3	3	3	1	3	3	3	3	3	3	3	2	2	2	2	2	2	2	2
20	0	3	1	2	2	1	3	3	5	3	2	5	5	2	3	2	5	4	2	3	3	2	2	3	2	3	3	2	2	2	2	2	4	3	4	2	4	3	3	2	3	3	3	2	2	2	2	2	4
21	1	4	1	5	3	1	1	1	1	1	3	1	2	1	4	1	4	4	1	2	1	1	1	1	1	1	1	1	1	1	1	1	1	1	1	1	1	3	3	3	3	3	3	3	2	3	2	3	2
22	1	3	3	4	2	2	3	4	4	4	3	5	4	3	4	2	3	3	2	3	4	3	4	2	4	4	2	3	4	4	2	4	3	4	4	3	3	4	2	4	2	3	1	3	2	3	2	3	2
23	1	1	1	2	1	1	1	1	1	1	1	2	1	1	1	2	1	1	1	1	2	2	2	1	2	2	1	2	1	1	1	2	1	1	1	1	2	2	1	2	3	3	3	3	3	4	4	4	3
24	1	4	2	2	2	4	2	2	3	4	3	4	3	4	2	4	3	4	4	4	2	2	4	4	4	2	3	4	4	3	2	3	2	2	3	4	3	3	4	2	2	3	3	2	2	3	2	2	2
25	1	3	3	3	1	1	5	5	5	2	2	2	5	1	3	3	4	3	1	1	4	1	1	3	3	2	1	3	1	3	3	1	5	4	5	4	4	3	3	2	2	2	4	4	4	1	1	4	4
26	1	4	1	4	3	1	1	3	3	3	2	3	3	4	3	3	3	3	3	3	3	3	3	3	3	3	3	3	3	3	3	3	3	3	3	3	3	3	3	3	2	2	3	2	3	2	2	2	3
27	1	3	4	4	4	1	3	4	3	3	4	2	2	3	4	2	3	4	3	3	3	3	3	3	3	3	3	3	3	3	3	3	4	5	4	3	4	3	3	3	2	2	3	2	2	3	3	2	2
28	1	4	3	2	4	3	3	2	4	4	2	3	3	2	3	3	3	4	4	2	4	4	4	2	4	3	4	3	2	4	3	3	3	3	2	4	3	3	3	3	2	2	3	2	2	3	3	2	3
29	1	4	1	3	3	2	3	3	3	3	3	3	3	3	3	3	3	3	3	3	3	3	3	3	3	3	3	3	3	3	3	3	3	3	3	3	3	3	3	3	3	3	3	3	3	3	3	3	3
30	0	4	5	5	4	4	4	5	4	4	4	5	5	4	5	4	4	4	4	4	4	4	5	5	4	5	4	4	5	4	5	4	5	5	5	5	4	4	4	4	2	2	1	1	2	2	2	2	1
31	0	1	2	1	1	1	1	5	5	5	5	5	5	3	3	3	3	3	3	3	3	3	3	4	4	3	3	4	4	3	3	3	4	4	3	3	4	4	4	3	2	3	2	3	3	3	3	2	2
32	0	3	2	3	3	2	3	3	3	3	3	2	3	3	3	3	3	3	3	3	3	3	3	3	3	3	3	3	3	3	3	3	3	3	3	3	3	3	3	3	2	2	3	2	3	2	2	3	3
33	1	2	2	2	2	2	2	2	4	4	2	4	2	2	4	2	2	2	3	2	2	4	2	5	2	1	1	4	4	4	4	1	1	4	1	3	1	1	4	4	2	2	2	4	1	3	3	3	2
34	1	5	1	5	5	3	3	1	1	2	5	3	3	5	3	3	3	5	1	3	3	3	2	5	3	4	4	3	1	1	1	3	3	4	3	4	3	4	4	1	1	2	4	1	2	1	3	4	4
35	0	4	4	4	4	4	5	4	4	5	5	5	5	4	5	5	5	4	5	4	4	5	4	4	4	4	5	5	4	5	4	5	5	5	4	5	5	5	4	4	2	2	2	2	2	2	2	2	2
36	0	3	1	2	3	1	1	1	2	1	1	1	2	1	2	1	5	3	1	2	2	1	1	1	1	4	1	2	2	2	2	5	5	5	5	5	5	3	3	3	1	1	4	1	3	1	1	4	4
37	1	3	3	2	2	2	3	2	2	3	2	2	1	3	2	2	2	3	2	1	2	1	3	2	3	4	1	2	4	3	2	2	3	1	2	2	3	1	3	3	3	4	2	3	3	4	2	3	4
38	1	3	1	3	3	1	2	2	4	2	3	2	3	3	4	4	3	3	2	4	3	3	2	3	4	3	4	3	2	3	3	4	3	2	3	3	3	3	3	3	2	2	3	2	2	2	3	2	3
39	1	3	2	3	3	1	4	3	4	2	3	2	3	4	3	1	2	3	1	3	3	3	3	3	3	3	3	3	3	3	3	3	3	3	3	3	3	3	3	3	3	2	3	3	2	2	3	2	3
40	1	3	1	2	2	2	2	3	3	2	3	3	2	2	2	2	2	3	1	1	1	1	1	2	2	2	4	2	1	2	2	3	3	2	2	2	2	2	2	3	3	3	3	2	3	2	2	3	4
41	1	3	2	2	3	1	4	4	4	3	3	3	4	3	5	4	4	5	3	3	3	3	1	4	2	3	2	2	2	4	2	1	5	5	4	5	3	3	4	2	2	2	3	3	2	2	3	1	3
42	1	1	2	2	1	2	2	1	1	2	2	2	1	1	1	1	2	1	1	1	1	2	2	2	1	2	1	2	2	2	1	1	1	1	2	2	2	1	2	2	4	4	3	3	4	3	4	3	3
43	1	4	3	5	4	3	3	4	3	5	5	3	5	5	5	4	4	5	4	3	5	4	5	5	3	5	5	3	4	5	5	4	3	4	3	4	5	5	4	5	2	2	2	1	2	2	2	2	2
44	1	5	5	5	3	3	3	5	3	3	5	4	5	2	2	2	2	2	2	3	3	3	3	3	3	3	3	3	3	3	3	3	3	3	3	3	3	3	3	3	2	2	2	2	3	2	2	2	3
45	1	4	5	5	5	5	4	5	5	4	5	4	5	5	4	5	4	4	4	4	5	5	5	5	4	5	5	5	4	4	4	4	5	5	5	4	4	5	4	5	2	2	2	2	2	1	2	2	2
46	1	3	4	3	2	4	4	3	3	3	4	3	3	3	4	2	3	4	2	3	3	3	2	3	2	3	3	3	3	4	4	2	4	4	3	4	3	4	4	2	2	3	2	2	2	2	3	3	2
47	1	3	3	3	3	2	5	2	5	3	2	2	4	3	4	4	4	4	4	4	4	4	4	4	4	3	4	4	4	3	3	3	3	3	3	3	3	3	3	3	3	2	2	2	2	2	2	2	4
48	1	3	4	3	2	2	2	3	4	2	4	3	2	2	2	2	2	3	3	5	3	3	2	2	2	2	4	2	2	2	3	4	3	3	2	3	3	3	2	2	3	3	3	3	3	2	2	2	4
49	1	2	2	2	2	2	2	2	2	2	2	2	2	2	2	2	2	2	2	2	2	2	2	2	2	2	2	2	2	2	2	2	2	2	2	2	2	2	2	2	3	3	3	3	3	3	3	3	3
50	1	4	2	3	2	1	1	1	4	3	2	4	4	4	4	3	4	4	2	3	3	2	2	4	3	2	3	3	3	4	3	3	4	3	4	4	3	4	4	3	2	2	3	2	3	2	2	3	3
51	1	3	3	2	2	2	2	3	3	3	3	3	3	3	3	3	5	4	3	5	3	3	3	3	3	3	3	3	3	3	3	5	5	3	5	4	4	3	3	3	2	2	3	2	3	2	2	3	3
52	1	3	3	3	2	3	3	4	4	3	3	3	3	3	3	3	4	4	2	3	2	2	2	2	3	2	3	3	3	2	3	3	3	4	3	3	4	4	4	4	3	4	3	3	2	4	2	3	4
53	0	1	5	2	2	2	2	4	5	3	3	4	4	1	5	4	5	5	3	2	2	3	2	4	4	4	2	2	1	2	1	1	5	5	5	5	5	3	3	2	2	1	3	1	3	2	2	2	4
54	0	3	2	3	2	2	4	4	4	4	2	4	4	3	4	4	3	4	2	3	2	2	2	3	3	2	3	3	3	4	3	3	2	4	4	3	4	4	4	4	2	2	3	2	3	2	2	3	3
55	0	3	2	3	3	2	4	3	3	2	3	3	3	2	4	2	5	5	2	3	2	2	2	2	3	2	2	2	2	2	2	2	5	3	5	3	5	2	4	2	2	2	3	2	3	2	2	2	3
56	1	3	2	3	3	2	2	3	2	2	4	2	2	2	2	2	3	2	2	2	2	2	2	3	2	3	3	2	2	2	3	3	3	3	3	2	2	2	2	3	4	3	4	3	4	3	4	3	4
57	1	4	2	3	2	1	3	4	4	3	2	3	3	2	3	3	3	3	2	3	3	3	3	2	2	3	3	3	2	3	2	3	3	3	2	3	3	3	3	3	2	3	2	3	2	2	3	3	3
58	1	2	4	2	3	2	4	2	4	3	3	2	2	3	3	4	2	3	3	3	3	2	4	3	4	4	3	4	4	3	3	3	3	3	4	3	3	3	4	2	3	2	2	3	2	3	2	3	2
59	1	2	3	1	1	1	1	1	1	3	1	1	3	3	2	1	5	5	3	3	1	1	3	3	2	2	2	2	2	2	3	3	3	3	3	3	3	3	3	3	3	2	2	3	2	2	3	2	4
60	1	5	2	5	5	2	2	2	2	2	5	2	2	2	5	2	5	5	2	2	3	2	2	2	2	5	2	2	2	5	2	2	5	2	5	2	5	5	2	2	1	1	1	1	1	1	1	1	3
61	1	3	1	4	2	1	2	3	4	2	4	2	2	2	5	2	4	4	3	3	2	1	1	4	3	2	3	4	2	3	2	2	4	2	4	2	4	3	3	1	2	2	2	2	3	2	2	3	3
62	1	2	3	4	2	3	4	3	4	3	4	4	3	2	4	3	3	2	3	3	4	4	2	4	4	3	3	4	4	4	4	4	3	2	4	4	4	2	3	2	2	2	3	2	2	3	2	2	2
63	1	3	1	3	3	2	2	2	3	2	4	2	2	2	2	2	3	2	2	2	2	2	2	2	2	3	2	2	2	2	2	2	4	3	3	3	2	2	4	3	2	2	3	2	3	2	2	4	4
64	1	3	2	2	2	1	2	3	4	4	2	4	4	2	3	3	3	3	3	3	3	4	3	4	3	2	3	3	2	2	3	3	3	3	2	3	3	4	3	3	2	3	2	2	2	2	2	2	3
65	1	3	2	3	2	1	2	4	4	3	2	4	4	2	3	2	4	4	2	3	2	2	2	3	2	2	3	3	3	3	2	3	4	4	3	3	3	2	3	3	3	2	3	2	2	3	2	3	3
66	1	3	1	2	2	2	2	3	4	2	2	2	4	3	3	2	2	4	3	3	2	4	2	4	3	2	5	2	3	2	4	3	4	2	4	2	3	3	4	2	3	2	3	2	3	3	2	2	3
67	1	5	1	4	3	1	3	4	4	1	5	2	3	1	3	1	4	4	1	1	3	1	1	2	4	1	1	2	1	1	1	4	4	3	4	3	3	2	4	1	1	1	4	1	4	1	1	4	4
68	0	3	1	3	4	1	5	1	1	1	5	1	1	1	3	1	4	4	1	1	3	1	1	3	3	1	1	1	1	1	1	3	4	1	4	3	4	4	4	3	1	1	4	1	4	1	1	4	4
69	1	4	4	3	2	1	3	4	4	2	4	2	4	2	2	2	3	3	2	2	2	2	2	2	2	2	2	2	2	2	2	2	3	4	3	3	2	4	3	4	3	3	3	2	2	2	2	2	3
70	0	3	3	3	3	1	3	3	3	3	3	3	3	3	3	3	5	5	1	3	3	1	1	3	3	3	3	3	1	3	2	3	5	3	5	3	3	3	3	3	2	2	4	3	3	2	2	2	3
71	0	1	1	3	1	1	3	5	5	1	1	2	4	1	5	2	5	5	2	1	2	1	1	3	2	2	1	1	1	2	1	2	5	3	5	2	5	3	3	1	2	1	4	2	4	1	1	2	4
72	0	3	2	2	2	1	4	5	5	3	4	4	5	1	3	3	4	3	3	3	3	2	2	2	2	5	3	2	2	2	3	2	3	2	3	3	3	3	3	3	2	2	3	2	3	2	1	4	4
73	1	3	2	3	3	3	4	3	4	2	2	4	2	3	3	2	4	2	4	2	4	4	3	4	2	3	3	4	2	2	4	2	3	2	2	3	4	2	4	2	2	2	2	2	2	2	2	2	2
74	1	3	1	3	3	2	4	3	3	3	2	2	2	4	4	3	4	4	1	4	3	1	1	1	1	2	4	3	1	2	2	4	4	2	4	3	3	3	3	2	3	2	3	2	3	2	2	3	3
75	1	5	3	3	5	3	3	3	5	3	3	3	5	2	4	1	4	4	1	2	3	1	1	1	1	3	4	1	1	2	2	2	4	2	3	4	4	3	4	3	1	1	4	1	3	1	1	4	4
76	1	4	4	4	4	3	3	3	3	3	3	3	3	3	3	3	3	4	3	3	3	3	3	3	3	3	3	3	3	3	3	3	3	3	3	3	3	3	3	3	2	2	2	2	2	2	3	3	3
77	1	3	1	4	3	2	2	2	2	2	4	3	3	2	4	2	4	4	2	3	4	2	2	2	2	3	3	2	2	3	2	4	4	3	4	4	4	4	4	3	2	2	4	2	3	2	2	2	2
78	1	3	2	3	2	2	2	3	3	3	3	3	3	3	3	3	3	3	3	3	3	3	3	3	3	3	3	3	3	3	3	2	3	2	2	4	4	2	4	3	2	4	2	3	2	1	3	3	2
79	1	3	1	3	4	1	3	2	3	2	4	2	1	2	3	1	4	4	2	1	3	2	1	4	2	2	1	2	1	1	1	1	5	3	3	2	3	4	3	2	1	1	4	2	4	1	1	3	4
80	1	2	4	3	3	2	4	2	2	4	3	4	4	2	3	3	4	3	3	2	3	4	4	2	3	2	2	3	4	2	2	3	2	3	2	2	2	4	3	4	3	3	2	2	3	2	3	3	3
81	1	4	4	4	4	3	4	4	3	3	3	3	3	3	3	3	3	3	3	3	3	3	3	3	4	3	4	3	4	3	3	3	3	3	3	3	4	3	4	4	2	2	2	2	2	2	1	3	3
82	1	5	2	5	5	2	2	2	2	2	5	2	2	2	5	5	5	5	2	3	5	2	2	2	2	5	3	2	2	2	5	3	5	2	5	5	5	5	3	3	1	1	4	1	3	2	2	3	3
83	1	3	1	3	3	1	1	2	2	1	5	1	1	2	4	5	5	5	1	4	3	1	1	1	2	2	4	2	1	2	2	4	5	2	4	2	4	2	2	3	1	1	4	1	4	1	1	4	4
84	0	1	1	1	2	1	1	2	2	2	1	1	1	2	2	1	2	2	2	2	2	1	2	1	1	1	1	1	1	1	2	2	1	2	2	1	1	1	1	1	4	4	4	3	3	3	3	4	4
85	1	4	1	3	3	1	2	3	1	3	3	1	1	1	5	1	4	4	1	2	2	2	2	2	2	2	2	2	2	2	2	2	4	2	3	3	5	2	2	1	3	3	4	3	3	3	3	4	4
86	0	3	4	5	4	1	3	3	3	4	4	4	4	3	3	1	2	4	1	4	2	4	3	4	4	3	4	4	3	3	4	4	4	4	4	3	3	4	4	3	2	2	2	2	2	2	2	2	3
87	1	3	1	3	3	1	3	3	3	3	3	3	3	3	3	3	3	3	3	3	3	3	3	3	3	3	3	3	3	3	3	3	3	3	3	3	3	3	3	3	2	2	2	2	2	2	2	2	2
88	1	3	2	4	3	2	3	3	3	3	3	3	3	3	3	3	3	3	3	3	3	3	3	3	3	3	3	3	3	3	3	3	3	3	3	3	3	3	3	3	2	2	2	2	2	2	2	2	2
89	1	1	1	1	2	1	1	3	3	3	3	4	4	3	4	3	3	3	3	3	2	3	3	3	4	3	2	2	3	2	4	4	3	3	3	4	3	3	3	3	1	2	1	1	1	1	2	1	2
90	1	2	3	2	1	2	2	2	4	3	2	3	3	3	5	2	2	3	2	4	3	2	2	2	3	3	3	3	2	2	2	4	4	3	3	2	3	3	2	3	3	2	3	3	4	3	2	2	3
91	0	3	2	1	2	1	2	5	5	3	1	5	5	3	2	3	3	3	3	3	3	3	3	3	3	3	3	3	3	3	3	3	3	3	3	3	3	3	3	3	2	2	2	2	2	2	2	2	2
92	1	4	4	4	4	2	4	2	4	3	3	3	3	3	3	3	4	5	1	3	3	1	1	4	3	2	3	3	1	4	1	4	4	4	4	4	4	4	4	3	1	1	4	1	3	1	1	4	4
93	1	3	2	4	3	2	2	3	3	3	3	3	3	3	3	3	3	3	3	3	3	3	3	3	3	3	3	3	3	3	3	3	3	3	3	3	3	3	3	3	2	2	2	2	2	2	2	2	2
94	0	2	2	3	3	2	2	3	3	4	4	2	2	2	3	3	3	3	3	3	3	3	3	3	3	3	3	3	3	3	3	3	3	3	3	3	3	3	3	3	2	2	3	2	3	2	2	3	3
95	0	2	3	3	3	2	3	3	3	3	3	3	4	2	3	2	3	3	2	3	2	2	2	2	2	3	3	2	2	3	2	2	3	3	2	2	3	2	3	2	2	2	3	2	3	2	2	3	3
96	0	2	2	2	2	2	2	2	2	2	2	5	5	2	2	2	2	2	2	4	4	3	3	3	3	4	4	4	3	4	3	4	3	4	3	4	4	3	3	3	4	4	4	4	2	4	2	4	4
97	0	3	3	3	3	2	2	2	3	3	3	3	3	3	3	3	5	5	2	3	3	2	2	2	2	3	3	2	2	2	2	4	4	3	4	4	4	3	4	2	2	2	3	2	3	2	2	2	3
98	1	3	3	2	3	4	2	2	3	4	2	4	4	3	4	2	3	4	4	4	4	2	4	3	4	2	4	3	4	3	2	4	2	2	3	4	2	2	3	4	3	2	3	2	3	2	3	2	2
99	1	3	2	3	2	1	3	3	3	2	3	3	3	4	3	2	4	3	2	4	3	2	2	2	2	3	4	2	2	2	3	2	4	3	3	3	3	3	3	2	3	2	3	2	3	2	2	2	3
100	0	3	3	3	3	2	3	4	4	4	4	4	3	2	3	3	2	3	2	2	2	3	3	3	3	3	2	3	2	2	3	3	2	2	2	2	2	3	3	2	1	1	2	2	2	2	2	1	2
101	0	1	1	1	3	1	3	3	3	3	3	3	3	3	3	2	4	4	2	4	3	2	2	2	2	2	4	2	2	3	2	4	3	4	3	3	4	2	4	5	2	3	3	3	2	3	3	3	2
102	0	2	4	2	2	1	1	3	3	3	2	2	2	2	2	2	4	3	1	2	1	1	1	1	1	1	3	1	1	1	1	4	4	2	4	4	4	2	4	4	2	2	4	2	3	2	2	4	4
103	1	3	1	3	3	1	3	1	1	1	3	3	3	3	3	3	3	3	3	3	3	3	3	3	3	3	3	3	3	3	3	3	3	3	3	3	3	3	3	3	2	2	2	2	2	2	2	2	2
104	0	1	2	1	2	1	1	2	2	2	1	1	1	2	2	1	1	1	2	2	2	1	2	1	1	2	2	1	1	1	1	1	2	2	1	1	2	1	2	2	4	3	4	4	3	3	3	4	4
105	0	3	3	1	2	1	2	1	2	1	5	2	1	1	3	1	3	3	1	3	2	1	1	2	3	2	3	1	1	2	1	3	3	3	3	3	3	2	2	1	1	2	4	2	3	1	1	3	3
106	0	3	3	3	4	3	3	3	5	3	4	5	5	3	5	4	5	4	3	3	3	4	3	4	5	3	5	3	4	5	4	4	4	4	4	4	5	5	5	4	2	1	1	2	1	1	1	2	2
107	1	3	1	3	2	4	3	3	2	3	3	3	4	2	5	1	4	4	1	3	3	1	1	3	3	3	4	4	2	3	3	3	4	2	4	3	4	2	3	3	2	2	3	2	2	2	2	3	4
108	0	2	3	2	3	1	1	2	1	1	3	2	1	5	4	1	3	4	1	5	5	1	1	3	4	5	5	2	1	4	3	5	3	2	2	5	3	2	4	2	2	2	4	2	2	2	2	3	3
109	1	3	3	3	3	2	3	3	3	3	3	2	4	4	3	1	5	5	1	5	5	5	3	3	3	2	3	4	3	3	3	3	1	3	5	3	4	4	4	4	1	2	4	1	2	2	2	4	4
110	1	4	3	4	4	4	4	3	3	3	4	4	2	4	2	4	3	4	2	4	4	2	1	4	3	3	3	3	3	3	4	4	4	4	4	4	3	4	3	3	2	2	4	2	2	2	2	1	3
111	1	3	1	2	2	1	1	3	2	2	1	2	2	1	5	2	4	4	1	2	2	1	1	1	2	1	1	1	1	1	1	1	4	3	4	2	4	3	4	4	4	4	4	3	3	4	4	4	4
112	0	3	4	2	2	2	4	2	3	2	4	2	2	2	3	2	3	3	2	2	2	2	2	2	2	2	2	3	2	3	2	2	3	2	3	3	3	2	3	2	2	2	3	2	3	3	3	3	3
113	1	4	2	3	3	2	2	3	3	2	2	2	4	2	3	3	3	3	3	3	2	3	3	4	3	3	3	3	3	3	1	3	3	3	4	3	3	3	3	3	4	3	1	3	2	2	3	3	2
114	1	4	5	3	4	2	2	5	5	4	3	5	5	3	2	2	4	4	2	5	4	2	2	3	3	2	4	3	2	4	2	4	5	3	5	3	2	4	4	4	3	2	3	2	3	2	2	3	3
115	1	3	3	3	4	3	3	1	1	1	1	1	1	1	1	1	1	1	1	1	1	1	1	1	1	1	1	1	1	1	1	1	1	1	1	1	1	1	1	1	3	3	2	2	4	2	4	4	2
116	1	3	1	4	3	1	4	3	4	4	4	3	3	4	3	3	4	4	4	3	4	3	3	4	4	4	3	3	3	3	3	3	4	4	4	4	4	3	4	3	1	1	3	2	3	2	2	1	3
117	1	2	2	3	3	3	3	3	3	3	3	3	3	3	3	3	3	3	3	3	3	3	3	3	3	3	3	3	3	3	3	3	3	3	3	3	3	3	3	3	1	1	1	2	1	1	1	1	2
118	1	3	2	3	3	2	3	5	3	2	3	2	3	2	3	3	3	3	3	3	3	3	3	3	3	3	3	3	3	3	3	3	3	3	3	3	3	3	3	3	2	2	2	2	2	2	2	3	3
119	1	3	2	4	2	1	3	5	4	3	1	4	3	1	4	2	4	5	1	2	2	1	1	3	3	3	2	5	2	3	3	3	5	4	5	4	4	2	4	2	1	1	4	2	3	1	1	2	4
120	1	4	5	4	4	5	4	4	5	4	4	5	5	5	4	5	5	5	5	5	4	5	5	4	4	5	5	4	5	5	4	4	5	4	4	5	5	4	5	5	2	2	2	2	2	2	2	1	1
121	1	3	3	2	2	2	3	3	4	3	2	4	4	4	4	3	5	4	2	4	4	2	2	4	5	4	4	2	1	3	3	3	5	3	4	3	4	4	4	4	2	2	4	3	3	2	3	3	2
122	1	2	2	3	3	3	3	3	3	2	4	2	3	2	3	3	3	2	2	3	2	4	1	1	2	3	2	1	3	3	1	1	2	2	3	2	2	3	2	3	3	3	4	4	2	3	2	4	3
123	0	2	3	2	2	1	2	4	4	5	3	3	4	3	1	1	3	1	2	2	1	2	2	3	3	1	2	3	2	2	2	2	3	4	3	2	1	1	2	2	2	2	3	3	3	2	2	4	3
124	0	3	2	4	4	3	4	2	3	3	2	2	3	2	2	3	2	2	1	1	2	2	1	1	1	3	3	2	1	2	1	3	2	2	2	2	2	2	3	2	3	2	3	3	3	3	3	4	2
125	0	5	4	5	5	4	4	5	4	4	4	5	4	4	4	4	5	5	4	5	5	4	5	5	5	5	4	5	5	5	5	4	5	4	4	4	5	4	5	4	2	2	2	2	2	2	2	2	2
126	0	1	2	2	1	1	4	3	2	2	4	2	2	3	4	2	4	4	2	3	2	2	2	3	3	2	3	3	2	2	2	2	4	2	4	2	4	2	4	3	2	2	3	3	2	2	2	2	3
127	0	5	3	2	4	1	1	5	3	4	4	3	5	2	4	2	3	4	4	4	3	4	4	4	2	4	3	4	4	3	4	4	3	4	4	4	4	4	3	4	2	2	3	3	2	1	1	2	3
128	1	3	3	1	2	1	1	3	3	2	3	2	3	5	3	3	3	3	2	5	3	2	2	3	3	3	5	2	2	2	2	5	4	2	4	3	4	3	3	3	2	2	3	2	3	2	2	2	3
129	0	3	2	2	2	3	3	4	2	3	2	3	4	3	3	4	4	3	2	3	2	4	4	3	2	3	4	3	4	2	3	2	3	4	3	4	3	4	2	3	2	2	3	2	2	3	2	3	2
130	1	5	3	4	2	1	5	5	5	5	5	5	5	5	5	5	5	5	5	5	5	5	5	5	5	5	5	5	5	5	5	5	5	5	5	5	5	5	5	5	1	1	1	1	1	1	1	1	1
131	1	4	4	4	5	4	5	4	3	5	3	4	4	3	1	3	3	3	3	3	3	3	3	3	3	3	3	3	3	3	3	3	3	3	3	3	3	3	3	3	2	2	2	2	2	2	2	2	2
132	0	3	1	2	2	1	3	3	3	2	5	2	2	3	4	2	4	4	2	2	2	2	2	2	2	2	2	2	2	2	2	2	4	2	4	3	4	3	3	3	3	3	3	2	3	2	2	3	3
133	0	1	5	2	3	2	4	5	5	5	2	5	5	3	4	2	4	4	1	3	3	2	2	2	4	3	3	2	2	4	2	3	4	2	4	3	4	2	3	2	2	2	3	2	3	2	2	3	4
134	0	3	3	3	3	1	3	5	5	3	1	1	3	3	3	3	3	3	3	3	3	3	3	3	3	3	3	3	3	3	3	3	3	3	3	3	3	3	3	3	3	3	3	3	3	3	3	3	3
135	0	2	2	2	1	1	2	2	1	2	1	2	2	1	1	2	1	2	1	1	2	1	1	1	1	2	1	2	2	2	2	2	2	2	1	2	1	2	2	2	4	4	3	3	4	3	4	4	3
136	0	3	1	2	3	1	3	1	1	1	3	1	1	1	3	2	5	4	1	3	1	2	3	3	1	1	2	2	2	2	2	2	2	3	3	3	3	1	3	3	4	4	4	2	3	2	2	4	4
137	1	3	1	3	2	3	3	2	3	2	3	2	3	1	5	4	5	2	4	2	4	2	4	2	4	1	4	2	5	1	4	2	4	2	4	2	4	1	5	5	3	2	4	2	4	1	1	4	4
138	0	3	2	2	1	1	5	2	2	3	2	2	1	1	2	2	5	4	2	1	1	2	1	3	4	1	2	2	1	1	2	1	3	5	5	3	2	2	4	4	1	2	4	3	1	3	2	4	3
139	1	3	1	2	2	1	3	5	5	5	2	4	3	3	3	3	3	3	3	3	3	3	3	3	3	3	3	3	3	4	2	4	2	4	2	2	2	4	4	4	2	2	2	2	4	2	2	2	4
140	1	3	3	3	3	2	3	3	3	2	4	3	4	3	3	3	4	3	2	3	3	2	2	3	2	3	4	3	2	2	2	3	3	3	4	3	3	2	4	3	2	2	3	2	3	2	2	3	3
141	1	5	5	5	4	5	5	4	5	4	4	5	4	4	5	4	5	5	5	5	5	4	4	4	5	5	4	5	5	4	4	5	4	5	4	5	5	5	4	4	2	2	2	2	2	2	2	2	2
142	1	3	2	5	1	1	1	1	1	1	5	1	1	1	1	1	2	5	1	1	1	4	3	3	3	3	3	3	3	2	2	2	2	2	2	2	2	2	2	2	3	3	3	3	3	3	3	3	3
143	1	4	4	3	3	4	3	3	3	2	3	3	3	3	4	3	4	4	2	3	3	2	2	3	2	3	3	3	2	3	3	3	3	3	3	3	3	3	3	3	3	2	2	3	4	4	2	3	2
144	1	3	1	3	4	1	5	5	4	2	4	3	1	5	3	4	4	4	2	5	5	5	3	4	5	5	5	4	1	4	5	3	5	2	5	5	4	2	4	2	1	2	3	2	2	2	2	1	4
145	1	5	4	4	4	4	4	4	5	4	5	4	4	5	4	5	5	5	5	5	5	5	4	5	5	4	4	5	5	4	4	5	5	5	4	4	5	5	5	4	2	2	2	2	2	2	2	2	1
146	1	5	5	4	5	5	4	4	5	4	5	4	4	1	4	2	4	4	1	4	4	1	1	1	1	5	2	1	1	3	4	2	4	2	4	4	4	3	4	1	2	2	4	2	4	2	2	4	4
147	1	3	1	2	2	1	2	4	4	4	3	3	3	3	3	3	3	3	2	4	2	3	3	4	2	3	4	3	2	2	3	3	4	2	3	3	3	3	3	3	3	3	3	3	2	3	3	3	3
148	1	4	2	4	3	2	2	4	4	4	2	3	3	4	2	4	2	4	2	4	2	4	2	4	2	4	2	4	2	4	3	2	3	4	3	2	3	4	3	3	2	2	3	2	2	3	2	3	2
149	1	4	2	3	2	2	3	3	3	3	2	4	4	3	4	3	4	4	2	4	3	2	2	4	4	3	4	3	4	4	3	4	4	4	4	4	4	4	4	4	2	2	3	2	2	2	3	3	3
150	1	5	4	5	5	3	4	5	4	5	5	4	5	4	4	5	4	5	4	4	3	5	3	5	4	5	3	3	4	5	3	3	3	4	3	4	5	4	4	4	2	2	2	2	1	2	2	1	1
151	1	5	5	5	5	1	1	5	1	1	5	1	1	4	3	3	3	3	3	3	3	3	3	3	3	3	3	3	3	3	3	3	3	3	3	3	3	3	3	3	1	1	4	1	4	1	1	4	4
152	1	5	1	5	5	1	5	1	3	2	5	1	2	3	4	3	5	5	3	3	3	2	3	3	4	4	4	2	4	5	2	4	5	5	5	5	5	3	2	2	2	1	3	1	2	2	2	1	4
153	1	2	2	2	2	2	2	2	2	2	2	2	2	2	2	2	2	2	2	2	2	2	2	2	2	2	2	2	2	2	2	2	2	2	2	2	2	2	2	2	3	3	3	3	3	3	3	3	3
154	1	3	2	3	3	3	3	3	3	3	3	3	3	2	3	3	3	3	2	3	3	3	3	3	3	3	3	3	3	3	3	2	3	3	3	3	3	3	3	3	2	2	2	2	3	2	1	4	4
155	1	3	3	3	3	2	3	4	4	3	3	4	3	3	3	2	3	4	2	3	3	2	2	4	3	2	3	3	2	3	2	3	4	5	3	2	3	4	4	2	2	3	2	2	2	3	2	2	3
156	1	4	1	3	3	2	2	2	5	4	4	4	4	2	3	1	3	3	1	2	2	1	1	1	1	2	4	2	1	3	1	3	3	4	3	2	3	3	3	4	2	2	2	2	4	2	2	2	4
157	0	2	2	2	2	2	2	2	4	2	3	2	3	2	2	2	2	2	2	2	2	2	2	3	2	2	2	2	2	2	2	2	2	2	2	2	2	2	2	2	3	3	3	3	3	3	3	3	3
158	0	3	1	3	3	2	3	3	3	3	3	3	3	3	3	3	3	3	3	3	3	3	3	3	3	3	3	3	3	3	3	3	3	3	3	3	3	3	3	3	2	2	3	2	3	2	2	2	3
159	0	3	1	3	3	3	3	3	3	3	3	3	3	3	3	3	3	3	3	3	3	3	3	3	3	3	3	3	3	3	3	3	3	3	3	3	3	3	3	3	3	3	3	3	3	3	3	3	3
160	1	3	1	3	1	1	2	2	2	2	2	2	2	2	2	2	4	4	1	3	3	1	1	1	1	2	2	2	1	1	1	3	4	1	3	3	3	1	1	1	2	2	4	2	4	2	2	4	4
161	0	2	2	1	1	1	3	5	5	4	3	4	4	3	4	3	4	3	2	4	2	3	2	4	3	3	4	3	3	3	3	4	4	4	4	3	3	2	4	4	2	2	2	3	2	3	3	2	2
162	0	2	2	3	3	4	2	2	3	2	4	4	2	4	3	4	3	2	3	4	4	2	2	3	4	2	4	2	3	3	2	4	3	2	4	3	3	2	3	3	2	2	2	2	2	3	2	3	3
163	0	3	1	2	3	1	3	1	4	3	4	3	3	3	3	3	4	4	2	3	3	3	3	3	3	3	3	3	3	3	3	3	3	3	3	3	3	3	3	3	2	1	4	2	3	1	1	4	4
164	1	4	3	3	2	2	3	4	4	2	4	2	4	3	4	3	3	2	2	3	4	2	3	3	2	2	3	2	2	4	2	3	4	2	4	2	4	3	4	3	2	2	2	2	2	2	2	2	2
165	1	5	1	3	1	1	3	1	1	1	5	1	1	1	5	5	5	5	2	1	5	4	4	4	5	5	5	4	1	2	2	2	2	2	5	5	5	4	4	1	1	1	4	1	4	2	3	4	4
166	1	5	1	5	4	4	4	3	5	3	2	3	3	1	3	3	4	4	3	1	3	3	4	3	3	2	2	4	4	5	3	4	3	1	4	3	3	3	5	3	1	1	3	3	1	3	3	1	3
167	1	3	1	3	3	1	3	3	3	3	3	5	3	3	3	3	3	3	3	3	3	3	3	3	3	3	3	3	3	3	3	3	3	3	3	3	3	3	3	3	3	3	3	3	3	3	3	3	3
168	1	3	1	3	2	4	4	4	4	2	4	3	4	1	2	1	4	2	1	1	3	1	1	3	1	1	3	1	1	3	1	2	2	2	4	3	2	2	2	3	1	1	4	1	4	1	1	1	4
169	1	3	3	4	5	5	4	4	5	4	3	3	3	5	3	5	4	5	5	4	3	3	3	5	3	3	3	3	3	3	3	5	5	4	4	3	4	4	4	4	2	1	1	1	2	1	1	2	1
170	1	4	2	3	3	1	3	2	1	2	3	3	1	2	1	1	5	5	1	3	3	4	2	4	2	2	3	2	3	3	3	1	3	3	2	1	2	2	3	2	3	4	3	2	3	4	3	3	4
171	1	4	2	1	1	1	2	1	2	1	4	4	4	5	5	4	2	4	5	5	2	1	3	4	5	2	5	2	2	4	4	2	4	4	2	4	3	3	2	4	2	2	3	3	2	3	2	3	2
172	1	4	2	2	4	4	4	2	4	3	2	4	3	3	3	3	2	2	4	2	4	2	4	2	3	4	2	2	2	3	2	4	3	3	4	4	3	4	4	3	2	3	2	3	2	2	2	3	2
173	1	3	2	3	3	1	2	4	3	2	3	1	1	3	4	2	4	3	1	2	2	2	2	2	2	2	3	2	1	3	2	3	4	3	3	2	3	3	3	3	3	3	3	2	3	2	2	2	3
174	0	3	2	2	2	1	5	2	4	3	2	2	3	2	3	3	3	3	3	3	3	3	3	2	3	3	3	3	3	3	3	3	3	3	3	3	3	3	3	3	3	2	2	2	2	2	2	2	3
175	0	2	2	2	2	2	2	4	4	3	3	2	3	4	4	4	4	4	2	4	4	2	2	3	3	3	4	3	3	3	3	4	4	4	4	4	4	3	4	4	2	2	4	2	3	2	2	4	4
176	0	3	1	3	3	2	3	3	3	3	4	2	2	1	3	3	4	4	2	3	3	3	3	2	3	3	3	3	2	3	3	3	3	3	4	3	4	3	3	3	2	2	3	2	3	2	1	3	4
177	0	3	2	3	4	2	2	3	3	2	3	3	3	3	4	2	5	4	2	2	3	3	3	2	2	3	3	3	2	2	2	2	4	3	4	4	4	2	2	2	3	3	3	2	3	2	2	2	3
178	0	3	3	3	2	2	3	2	3	4	2	4	2	3	3	3	2	2	4	3	3	2	2	4	2	3	4	4	3	2	3	4	3	2	4	4	4	2	2	3	2	2	3	3	2	3	2	2	2
179	0	3	2	3	2	1	3	2	3	3	4	2	3	3	5	2	4	4	2	3	3	3	2	2	2	2	3	3	2	2	2	3	4	3	4	4	3	3	4	2	2	2	4	2	3	2	2	3	4
180	1	3	1	4	4	1	3	2	2	2	2	4	2	2	4	4	4	4	2	4	4	2	2	2	3	3	3	2	2	3	2	3	3	2	4	4	4	3	4	3	2	2	4	2	4	2	2	4	4
181	1	4	1	3	3	3	3	3	4	4	4	2	3	2	3	4	5	4	3	2	3	5	4	3	3	2	3	4	3	2	3	2	3	2	3	4	3	3	2	4	3	3	2	3	1	1	1	2	3
182	0	2	2	2	4	2	3	3	2	2	4	2	2	2	2	2	5	3	1	2	3	1	1	1	1	1	1	1	1	1	1	2	5	2	4	2	3	2	3	2	2	2	4	2	4	2	2	4	4
183	0	3	1	5	1	1	1	4	5	3	3	3	3	1	3	1	5	5	2	2	2	2	2	5	5	3	2	4	2	2	3	4	4	5	5	3	3	5	5	3	2	2	2	3	2	2	2	3	4
184	0	2	4	3	2	3	2	2	3	2	4	2	4	3	3	4	4	3	3	4	3	4	2	2	4	3	3	2	4	4	4	3	4	4	3	2	4	2	2	3	3	3	2	3	2	3	3	2	3
185	1	3	1	3	5	1	3	3	3	3	3	3	3	3	3	3	3	3	2	3	3	1	1	3	3	3	3	3	1	3	1	3	5	3	5	4	4	1	1	1	2	1	4	1	4	1	1	4	4
186	1	3	5	5	4	5	3	4	4	4	5	5	5	4	3	3	5	3	3	3	3	3	3	3	3	3	3	3	3	3	3	3	3	3	3	3	3	3	3	3	2	2	2	2	2	2	2	2	2
187	1	3	2	3	2	2	3	4	4	3	2	3	3	3	3	2	4	3	2	4	3	3	3	3	3	3	3	3	3	3	3	3	3	3	3	3	3	3	3	3	3	2	3	2	3	2	3	2	3
188	1	3	1	2	2	1	1	1	3	3	2	4	4	4	3	3	3	3	2	4	3	3	3	4	4	3	4	4	4	4	3	4	4	3	3	3	3	3	4	4	3	3	2	3	2	3	3	2	2
189	1	4	1	4	2	3	2	3	3	2	4	1	2	5	5	5	3	4	1	4	4	1	1	3	5	4	5	5	4	1	4	4	4	2	3	4	4	3	5	2	1	1	3	1	4	2	2	4	4
190	0	2	5	1	1	1	1	5	5	5	1	5	5	5	3	3	5	5	5	5	5	5	5	5	5	5	5	5	5	5	5	5	5	5	5	5	5	5	5	5	1	1	1	1	1	1	1	1	1
191	1	3	2	2	2	1	4	4	4	4	3	4	2	3	4	2	3	4	1	3	2	1	1	2	2	2	3	2	1	3	3	3	4	2	4	3	4	3	3	3	2	2	4	3	3	2	3	3	3
192	0	4	5	3	5	5	5	4	5	5	5	5	4	3	4	4	5	5	3	4	3	3	3	3	2	4	4	3	2	3	3	3	4	4	5	3	5	4	4	3	2	2	4	2	3	1	1	4	4
193	1	3	3	3	3	2	3	4	4	3	2	4	4	1	2	2	3	3	2	1	2	1	1	2	2	1	1	1	1	3	2	2	2	2	3	2	2	3	4	3	3	3	3	3	2	3	3	3	3
194	0	3	1	3	3	2	2	1	3	1	5	2	2	1	4	2	5	4	2	4	4	2	2	3	4	3	3	4	2	4	4	2	5	4	4	4	4	3	4	3	3	3	3	2	2	2	2	3	2
195	0	2	4	2	3	4	3	2	3	4	4	3	4	4	2	3	2	3	3	3	2	3	3	4	4	2	2	4	4	4	4	2	2	2	2	2	2	2	3	4	3	3	3	2	3	2	2	2	2
196	0	4	3	4	4	3	4	4	3	3	3	3	2	4	4	4	4	4	2	3	4	3	3	4	2	4	4	2	2	4	3	4	4	3	4	4	4	3	2	2	2	2	4	2	4	2	2	4	4
197	1	2	2	2	2	2	2	2	2	2	3	2	2	2	2	2	2	2	2	2	2	2	2	2	2	2	2	2	2	2	2	2	4	4	4	4	4	2	3	2	3	3	3	3	3	1	1	1	3
198	0	5	3	3	4	3	4	4	4	4	2	3	3	2	2	2	4	5	2	2	3	2	3	3	3	3	3	2	2	2	2	3	3	2	4	4	4	4	4	2	2	2	3	2	2	2	1	1	4
199	1	3	2	2	2	1	5	5	5	5	3	5	5	5	5	3	3	4	2	4	2	2	1	4	4	4	4	4	3	4	3	4	3	3	3	3	3	2	4	3	2	2	3	3	2	2	2	2	3
200	1	5	5	5	5	5	5	1	1	1	1	1	1	4	4	4	4	4	4	4	4	4	4	4	4	4	4	4	4	4	4	3	5	4	4	4	4	3	4	4	4	3	4	4	3	4	4	4	4
201	1	4	3	3	4	2	2	2	2	3	2	2	2	4	2	4	3	4	3	4	2	2	2	4	2	3	3	4	3	3	2	2	3	2	4	3	4	3	4	2	2	2	3	2	2	2	2	2	2
202	1	4	1	3	2	1	2	4	4	3	2	4	4	1	4	2	4	3	2	3	2	2	2	2	3	2	2	3	2	3	2	2	4	3	3	3	3	3	3	3	3	3	3	3	3	3	3	3	3
203	1	4	2	3	3	2	3	4	2	3	4	2	3	2	4	2	3	3	2	3	2	2	2	2	2	3	3	3	2	2	2	2	3	2	4	3	3	2	3	2	2	2	4	2	4	1	1	4	4
204	1	3	1	3	3	2	3	3	3	3	3	3	3	3	3	3	3	3	3	3	3	3	3	3	3	3	3	3	3	3	3	3	3	3	3	3	3	3	3	3	2	2	3	2	3	2	3	3	3
205	1	4	1	4	1	1	4	1	1	1	5	1	1	4	5	1	5	5	1	4	4	1	1	1	3	3	4	1	1	1	1	3	4	2	2	4	4	3	4	4	2	2	4	2	3	1	1	4	4
206	1	4	4	5	3	4	3	3	5	3	4	3	3	2	4	4	4	4	2	2	3	2	1	1	1	4	4	3	1	4	4	4	4	2	4	4	4	2	5	3	1	1	4	1	2	1	1	4	4
207	1	3	1	2	2	2	2	2	3	3	2	4	4	3	3	3	2	3	3	2	3	2	3	2	3	3	3	2	3	2	3	2	3	4	3	3	3	3	3	3	3	2	2	2	3	3	2	1	2
208	1	3	4	2	1	2	5	5	5	5	5	5	2	5	5	5	3	3	3	3	3	3	3	3	3	3	3	3	3	3	3	3	3	3	3	3	3	3	3	3	3	3	3	3	3	3	3	3	3
209	1	2	2	2	2	2	4	4	4	4	2	4	4	2	4	2	4	4	3	2	2	3	3	4	4	4	2	3	3	4	2	4	4	4	4	4	4	4	4	4	2	2	2	2	2	3	3	2	2
210	1	2	2	2	2	2	3	3	2	2	3	3	3	2	3	3	3	3	3	3	3	3	3	3	3	3	3	3	3	3	3	3	3	3	3	3	3	3	3	3	2	2	3	2	3	2	2	3	3
211	1	4	1	3	2	1	1	3	3	3	3	3	3	3	4	4	4	4	3	3	3	2	2	3	2	3	4	2	1	2	4	4	5	5	5	3	5	2	4	2	1	1	4	2	2	2	2	4	4
212	1	2	1	2	1	2	1	1	1	2	1	1	1	2	2	1	1	2	1	2	2	1	2	1	1	1	1	1	2	2	1	2	1	2	2	1	2	2	1	1	4	4	4	4	3	4	3	4	4
213	1	2	2	4	2	2	2	3	2	2	4	4	4	4	4	4	4	2	4	3	2	3	2	3	2	2	3	3	2	3	2	3	4	3	4	4	4	4	4	2	2	2	3	2	2	2	3	2	3
214	1	3	3	3	5	5	5	5	4	5	3	3	5	2	4	3	4	4	4	4	3	4	4	3	3	3	4	4	3	3	3	4	4	4	4	3	3	4	4	4	2	2	2	2	2	2	1	1	4
215	1	5	5	4	5	4	5	5	3	4	5	3	5	5	4	3	3	4	4	5	5	3	4	3	3	4	4	3	3	3	3	3	4	5	3	3	5	4	3	3	2	2	1	1	2	1	2	2	2
216	1	5	1	5	5	3	3	3	4	3	4	4	3	2	4	4	3	4	4	3	4	2	3	4	3	4	2	3	3	4	4	3	3	3	4	2	3	4	4	4	2	3	2	3	3	2	2	2	3
217	0	1	1	2	2	1	1	1	2	1	1	1	1	2	2	2	1	2	2	2	1	2	2	1	2	1	2	1	2	2	2	1	2	2	2	2	2	1	2	1	4	3	4	4	4	4	4	4	3
218	1	4	1	3	3	2	3	3	5	3	4	5	3	2	3	3	4	4	2	3	3	2	2	3	2	2	2	3	3	2	2	3	4	3	3	2	4	3	4	3	2	2	3	2	2	2	3	2	3
219	1	3	2	4	2	1	2	2	2	2	5	2	2	2	2	2	3	3	2	4	3	2	1	1	2	3	4	2	2	2	2	3	4	4	3	3	2	3	4	2	2	2	3	2	3	1	1	3	4
220	1	4	2	3	2	1	3	4	4	3	3	4	4	4	5	3	4	4	2	4	2	3	2	4	3	2	4	4	4	2	3	4	4	3	3	4	4	4	4	4	2	2	2	2	2	2	2	2	3
221	1	3	1	2	4	1	2	1	1	1	4	3	2	3	3	1	5	5	1	3	2	1	1	1	1	3	3	1	1	2	1	2	5	2	4	3	4	3	3	3	2	2	3	2	3	2	2	3	4
222	1	2	2	2	2	2	2	3	4	2	2	2	2	2	2	2	2	2	1	2	2	2	2	2	2	2	2	2	2	2	2	2	2	2	2	2	3	2	2	2	4	3	4	4	4	4	3	4	3
223	0	2	1	1	1	1	1	1	2	2	1	2	1	2	2	2	2	2	1	2	1	2	1	2	1	2	1	1	1	2	1	1	2	1	1	1	1	1	2	2	3	4	3	4	3	4	3	3	4
224	0	5	1	5	5	3	3	3	3	3	3	3	3	3	3	3	5	5	1	5	3	2	2	1	3	5	5	3	1	3	3	3	3	3	3	3	3	3	3	3	3	3	2	2	2	2	2	2	4
225	0	3	3	2	3	3	3	1	2	1	1	1	2	1	2	1	1	1	1	2	2	1	1	1	1	1	1	2	2	2	2	1	1	1	1	1	1	1	1	1	1	1	1	1	2	2	1	1	1
226	1	1	4	1	1	1	5	5	5	5	1	5	5	5	5	3	3	3	3	5	3	2	2	5	3	3	5	3	3	3	3	3	3	3	2	3	3	3	3	3	3	3	3	3	1	3	3	3	2
227	1	2	1	2	1	1	2	2	2	1	1	1	2	2	2	2	2	1	1	1	1	1	1	2	2	2	1	2	1	2	2	1	1	2	1	2	1	1	2	2	3	3	3	3	4	4	4	3	3
228	1	4	4	4	5	4	4	5	5	5	5	5	4	5	5	5	5	4	5	5	5	4	5	5	5	4	5	5	5	5	5	5	5	4	4	4	5	4	5	5	2	2	2	2	2	2	2	2	2
229	1	5	5	5	5	5	5	4	4	4	4	4	4	1	1	1	1	1	1	1	1	1	1	1	1	1	1	1	2	2	1	1	1	1	1	1	1	1	1	2	4	4	3	3	4	4	3	4	3
230	1	3	5	3	4	3	5	5	5	3	5	4	3	4	3	3	5	5	5	4	4	4	4	4	3	3	3	4	5	4	4	3	5	5	3	4	5	3	4	4	2	2	2	1	1	1	2	1	1
231	1	4	3	5	5	3	3	4	5	3	5	5	4	4	5	3	4	5	4	4	5	4	3	4	3	3	4	4	3	5	3	4	5	4	5	5	5	5	5	3	1	2	2	2	1	1	1	2	1
232	1	3	4	4	2	3	3	2	2	2	2	3	4	4	3	4	4	4	4	3	4	2	3	3	4	4	4	4	2	2	4	2	3	2	2	4	2	3	4	2	2	2	2	2	2	2	2	3	2
233	0	3	1	3	3	1	2	4	4	4	3	3	3	3	2	3	3	3	3	3	3	3	3	3	3	3	3	3	3	3	3	3	3	3	3	3	3	3	3	3	2	2	3	2	2	2	2	2	3
234	0	2	4	1	1	1	1	1	1	1	1	1	1	5	3	3	3	3	1	5	3	2	2	5	5	3	5	4	4	2	3	4	4	3	3	2	2	4	4	2	3	2	2	4	2	3	3	2	2
235	1	3	1	2	2	2	3	4	3	3	3	4	4	3	4	3	4	4	2	4	3	2	2	4	3	3	4	3	2	2	2	4	4	4	4	3	3	3	4	3	3	2	3	2	2	2	2	2	2
236	0	2	3	2	4	4	4	2	3	3	2	4	4	3	3	2	3	2	2	2	4	2	2	3	4	2	3	3	3	2	2	3	4	4	2	3	2	3	3	2	2	3	2	2	3	3	2	3	2
237	0	3	1	3	3	1	2	4	2	2	3	3	3	3	4	1	2	2	2	3	2	2	2	3	3	3	3	2	4	2	4	3	4	4	3	2	2	4	3	3	2	3	3	2	2	3	3	2	3
238	1	4	5	4	5	2	4	5	5	4	4	2	2	1	1	1	1	1	2	1	1	2	2	4	4	3	4	2	3	1	1	3	3	5	2	4	2	2	2	1	3	2	1	3	3	2	4	2	4
239	1	5	1	2	3	1	3	3	4	3	3	2	4	2	2	2	4	4	3	4	2	4	3	4	3	4	5	4	4	4	4	4	4	4	4	4	4	4	4	4	2	2	2	2	1	2	3	3	2
240	1	4	1	4	4	4	4	4	2	4	4	1	2	4	3	3	3	4	1	4	3	2	2	2	3	3	4	2	1	3	2	4	4	2	4	4	3	3	3	2	2	2	4	2	3	1	2	4	4
241	1	3	3	3	3	2	2	2	2	1	2	2	1	3	4	3	3	3	3	2	2	2	2	3	3	3	3	2	2	2	2	3	2	3	3	3	3	3	3	2	3	3	4	2	3	3	3	3	3
242	1	2	4	4	2	4	4	2	3	4	3	3	2	4	2	2	3	2	3	2	3	2	2	4	3	4	2	3	4	4	4	2	3	4	2	2	2	4	3	3	2	3	2	2	3	2	2	2	2
243	0	2	1	1	1	2	1	2	1	1	1	1	2	1	1	2	1	1	1	1	2	1	1	2	1	1	1	1	2	2	2	2	2	1	1	1	2	1	1	2	4	4	4	4	3	4	3	3	3
244	0	5	3	5	3	3	4	4	4	4	4	4	4	4	4	4	4	4	4	4	4	4	4	4	4	4	4	4	4	4	4	4	4	4	4	4	4	2	4	2	2	2	3	1	2	1	1	1	4
245	1	4	1	4	3	1	3	3	2	1	4	1	2	4	3	1	4	4	1	4	3	1	1	1	3	2	4	2	1	3	1	4	4	2	4	3	4	2	2	4	2	2	4	2	3	2	2	4	4
246	1	3	1	3	3	2	2	3	3	2	3	3	4	2	3	2	2	4	3	3	2	1	3	4	3	2	2	2	2	2	4	3	3	3	4	4	3	4	4	3	2	2	3	2	2	3	3	2	3
247	1	5	1	5	5	1	4	5	3	3	2	4	4	4	4	5	3	4	4	5	3	2	2	3	4	5	5	3	3	4	4	4	5	3	4	5	5	5	5	5	1	1	2	2	2	1	1	2	3
248	1	3	1	3	2	1	4	3	3	3	5	2	3	5	3	4	5	5	2	4	3	4	3	3	3	3	4	3	3	3	3	3	5	2	5	4	5	3	4	4	2	1	2	2	2	1	1	4	3
249	1	3	3	2	2	3	3	2	2	2	2	2	2	3	4	2	3	3	2	2	2	3	3	3	3	3	3	3	2	3	3	4	4	3	3	2	4	4	3	3	4	3	3	4	4	4	4	4	4
250	1	3	3	4	5	4	5	4	4	3	4	5	4	5	3	5	4	4	4	3	5	4	5	5	3	3	4	5	5	3	4	3	4	3	4	3	5	3	5	3	2	1	1	1	2	1	1	2	1
251	1	5	5	4	4	4	5	4	4	4	4	5	5	5	5	5	4	4	5	5	5	5	5	4	4	5	4	5	4	4	4	4	4	5	5	4	5	5	4	4	2	2	2	2	2	2	2	2	2
252	1	3	3	3	3	3	4	3	4	4	2	3	2	4	5	2	3	4	3	4	2	3	4	4	3	3	3	3	2	3	2	3	3	3	2	4	2	4	3	3	2	3	2	3	2	3	2	3	3
253	1	3	1	3	2	1	3	2	4	2	4	2	2	2	3	3	4	3	1	3	2	1	1	2	2	2	3	3	2	3	2	3	4	2	4	3	2	3	3	3	2	2	4	2	3	2	2	2	3
254	1	4	2	3	3	2	3	3	3	3	3	3	3	3	2	3	5	4	3	3	3	3	3	3	3	3	3	3	3	3	3	3	3	3	3	3	3	3	3	3	2	2	2	2	2	2	3	2	3
255	1	2	2	1	1	2	1	5	4	4	5	5	5	5	5	5	4	4	5	5	5	5	5	5	5	5	4	5	5	5	5	4	4	4	5	4	4	5	4	5	1	2	1	1	1	1	1	1	1
256	0	3	1	3	3	1	3	3	3	3	3	3	3	1	3	1	5	5	1	3	3	1	1	3	3	3	3	1	1	1	1	1	5	3	5	4	5	2	4	1	2	2	4	2	2	2	2	4	4
257	0	5	5	5	4	4	5	4	5	5	5	5	5	4	4	5	4	5	5	5	5	4	4	5	5	5	5	4	5	4	5	5	5	4	5	4	4	5	4	5	2	2	1	2	2	2	2	2	1
258	1	1	3	1	1	1	3	1	1	2	2	3	3	4	5	3	4	5	3	4	2	2	2	5	4	2	4	4	3	1	3	4	4	4	4	3	4	4	5	5	3	3	2	3	2	2	3	3	3
259	0	3	2	2	3	1	3	5	5	4	2	5	5	3	3	3	4	4	2	3	2	2	2	2	2	3	3	3	2	3	2	2	3	3	3	3	3	3	3	3	2	2	3	2	3	2	2	2	3
260	0	3	1	2	1	1	1	2	2	2	2	2	2	3	2	2	3	3	2	2	2	2	2	4	2	2	2	3	2	2	2	2	3	4	2	2	2	2	3	2	3	3	3	3	2	3	3	3	2
261	0	3	3	3	5	5	5	3	5	3	5	5	4	3	3	4	3	4	3	5	4	5	5	4	4	3	3	3	5	3	4	3	5	3	3	3	5	4	5	5	1	1	1	2	1	1	1	1	1
262	1	3	2	3	3	2	3	3	4	3	3	4	3	3	3	3	3	3	3	3	3	3	3	3	3	3	3	3	3	3	3	3	3	3	3	3	3	3	3	3	3	3	2	3	2	3	3	2	2
263	1	3	3	2	2	2	2	2	4	2	4	4	4	2	3	3	3	3	4	4	4	3	2	2	2	4	4	2	2	3	2	2	2	2	3	2	2	4	2	2	2	3	2	2	2	2	3	2	2
264	1	4	1	5	5	2	3	5	5	3	3	3	4	1	5	3	3	2	3	2	4	2	3	4	3	2	4	3	2	4	2	2	5	2	5	5	3	3	3	2	2	3	4	3	3	2	2	2	4
265	1	5	5	5	5	5	5	3	2	3	3	2	2	1	1	1	1	1	2	1	1	2	2	1	1	1	1	1	1	2	2	1	1	1	1	1	1	1	1	1	3	4	2	4	3	3	3	3	2
266	1	5	1	5	5	1	5	5	3	3	1	5	5	1	1	1	3	3	1	1	1	1	1	1	1	1	1	1	1	1	1	1	3	3	3	3	3	3	3	3	2	2	2	2	2	2	2	2	2
267	1	5	2	4	3	3	4	3	3	2	5	2	2	2	4	2	4	4	2	1	1	1	1	1	2	2	3	2	2	3	2	2	4	2	4	4	4	2	4	2	1	1	4	2	3	2	2	4	4
268	1	2	3	3	3	2	3	3	2	3	3	2	3	3	3	3	3	3	3	2	3	3	3	3	3	2	3	3	2	3	3	2	3	3	2	3	3	2	3	3	3	3	2	3	2	3	2	3	2
269	1	5	1	5	5	1	5	1	1	1	5	1	1	1	4	1	4	4	1	4	3	1	1	3	3	2	3	2	1	1	1	1	4	4	4	4	2	1	4	2	2	2	4	2	2	2	2	4	2
270	1	2	3	3	3	2	3	3	4	2	3	4	4	3	2	3	2	3	2	4	3	3	4	4	3	2	4	4	2	2	2	3	3	3	2	4	3	4	2	2	2	3	2	2	3	3	2	2	2
271	1	3	2	3	3	2	3	3	2	2	2	3	3	3	3	3	3	3	3	3	3	3	3	3	3	3	3	3	3	3	3	3	3	3	3	4	3	4	4	4	2	3	3	2	3	2	2	3	2
272	1	3	1	3	1	1	1	4	4	2	3	2	3	3	3	1	3	2	2	3	2	3	2	4	2	4	4	4	2	4	2	3	4	2	3	3	2	4	2	4	2	2	3	2	3	3	2	2	2
273	1	5	1	3	3	1	3	3	1	1	5	3	3	3	3	3	3	3	3	3	3	3	3	3	3	3	3	3	3	3	3	3	3	3	3	3	3	3	3	3	2	2	4	2	2	2	2	2	4
274	1	5	5	5	5	5	5	5	5	5	5	5	5	5	5	5	5	5	5	5	5	5	5	5	5	5	5	5	5	5	5	5	5	5	5	5	5	5	5	5	4	3	4	4	3	4	4	4	4
275	1	4	5	3	5	4	5	5	5	4	5	4	4	4	3	1	3	4	1	2	1	1	1	3	2	1	2	3	3	1	3	3	3	3	3	3	3	3	3	3	3	2	3	2	3	2	1	4	3
276	0	3	1	3	3	1	3	2	2	2	3	3	3	2	4	2	4	4	1	4	3	1	1	3	3	3	3	2	2	3	2	3	4	3	4	4	4	3	3	3	1	1	4	1	4	1	1	4	4
277	0	2	3	1	2	3	3	4	4	4	2	2	2	1	4	2	2	3	2	3	1	2	2	3	3	3	3	3	3	3	3	3	3	3	3	3	3	3	3	3	2	2	3	2	3	2	2	2	3
278	1	4	1	3	4	1	3	4	2	4	3	1	4	3	5	1	5	5	3	3	3	2	2	2	3	3	2	2	1	1	3	4	5	2	5	5	5	4	4	3	2	1	4	1	2	3	2	1	4
279	1	3	1	3	3	1	3	1	1	1	5	1	1	1	5	1	4	3	1	3	1	1	1	1	1	2	3	4	1	1	1	3	5	1	3	2	3	2	3	2	3	3	3	3	2	2	3	2	4
280	1	3	1	2	3	2	3	3	3	3	1	2	4	3	3	3	3	3	3	3	3	3	3	3	3	3	3	3	3	2	3	3	4	3	3	3	3	3	3	3	3	2	3	2	2	2	2	3	2
281	1	3	1	2	2	2	2	3	3	3	3	3	2	2	3	2	5	5	1	3	2	2	2	2	2	2	3	3	2	2	3	2	5	2	5	2	2	2	3	3	1	1	4	1	1	1	1	1	1
282	0	2	1	3	2	1	2	2	2	1	4	2	3	3	3	4	4	3	2	1	3	2	2	2	3	3	2	2	2	2	2	2	3	2	4	3	3	2	3	5	2	2	4	2	3	2	2	4	4
283	1	4	1	4	3	1	3	3	3	1	4	2	2	3	3	1	3	4	1	3	2	1	1	2	2	3	3	2	1	3	2	3	4	3	3	3	3	2	3	1	2	2	4	3	2	2	2	4	4
284	1	2	2	2	2	1	4	3	3	4	2	4	4	3	2	2	3	3	2	2	2	1	2	3	4	2	2	3	2	3	3	3	2	3	2	3	3	3	3	3	2	2	3	2	3	2	2	3	3
285	0	2	2	3	2	2	4	4	5	4	3	4	4	4	4	4	3	4	2	4	3	2	1	3	3	4	4	2	1	3	2	5	4	5	4	4	4	3	4	4	2	1	3	1	1	1	1	2	4
286	1	4	3	2	4	2	3	4	4	2	3	4	4	2	3	2	2	3	4	3	3	4	2	2	4	3	4	4	2	3	4	3	4	4	4	3	4	2	4	3	2	2	2	2	2	2	3	2	3
287	1	5	5	4	4	5	5	3	3	3	3	3	3	2	3	3	2	2	1	2	2	1	1	1	1	1	2	1	1	1	1	2	1	1	3	2	2	2	3	2	2	1	2	1	2	3	2	2	2
288	1	3	2	3	2	2	2	2	2	2	3	2	2	2	3	2	2	3	1	4	2	1	1	1	2	2	3	1	1	1	1	2	3	2	3	2	3	2	2	2	3	3	4	3	3	2	2	4	4
289	1	3	3	3	2	1	3	3	3	3	3	3	3	3	3	3	4	4	1	2	3	1	1	3	3	3	3	3	3	3	1	3	3	3	3	3	3	3	3	3	2	2	4	3	3	2	2	2	4
290	1	3	1	3	3	3	3	3	1	1	3	2	2	1	3	3	3	3	3	3	3	3	3	3	3	3	3	3	3	3	3	3	3	3	3	3	3	3	3	3	2	2	3	3	3	3	3	3	3
291	1	3	3	2	2	2	2	3	3	3	1	1	1	2	3	1	3	3	1	1	3	1	1	1	1	3	2	2	2	2	3	2	3	3	2	2	3	2	3	2	3	3	4	3	3	2	2	2	4
292	0	3	3	4	2	2	2	3	2	2	4	2	1	1	2	3	3	4	1	3	2	1	1	2	4	3	3	3	1	3	2	3	3	3	4	3	2	2	4	3	3	3	3	2	3	2	1	4	4
293	1	4	4	4	4	4	4	4	5	3	5	1	2	2	3	2	2	2	1	2	2	2	2	2	2	2	2	2	2	2	2	2	4	4	4	3	3	3	5	2	3	2	2	2	3	1	1	4	4
294	1	5	5	5	5	1	1	1	1	1	5	1	2	3	3	1	5	5	1	3	3	3	3	3	3	3	3	3	3	3	3	3	3	3	3	3	3	3	3	3	3	2	2	2	2	1	2	4	4
295	1	4	2	3	3	3	2	3	2	1	5	1	2	1	5	4	5	5	3	5	5	3	2	3	3	5	5	3	2	2	3	5	5	3	5	5	5	5	5	3	1	1	3	1	4	1	1	4	4
296	1	3	3	3	3	2	3	3	3	2	4	3	4	3	3	3	4	3	2	3	3	2	2	3	2	3	4	3	2	2	2	3	3	3	4	3	3	2	4	3	3	3	4	2	4	3	3	3	3
297	1	5	2	4	4	2	3	3	3	2	4	3	1	4	4	4	4	4	4	4	4	4	4	4	4	4	4	4	4	4	4	4	4	4	4	4	4	4	4	4	2	1	4	1	2	1	1	4	4
298	1	4	4	3	3	4	2	3	2	2	4	3	3	3	3	3	4	3	2	3	3	4	4	3	3	3	3	2	4	4	3	4	5	3	5	5	5	3	5	3	2	2	3	2	3	2	2	2	3
299	0	3	2	3	3	2	3	3	4	4	4	3	3	3	3	2	3	4	3	3	3	3	3	4	3	3	3	3	3	3	3	2	3	4	3	3	3	3	3	3	4	4	4	4	4	4	4	4	3
300	0	2	2	2	3	2	5	5	3	4	3	4	4	2	4	3	5	5	2	3	2	1	1	2	1	2	2	1	1	2	2	3	5	4	4	3	4	3	4	3	1	1	4	1	3	1	1	4	4
301	1	3	1	3	1	2	2	2	4	3	2	4	4	2	3	2	3	4	2	3	1	1	1	3	2	1	3	3	1	1	1	3	3	3	4	2	3	3	3	2	3	2	4	3	3	2	2	2	3
302	0	3	3	3	3	2	2	5	5	4	4	4	4	4	3	4	3	3	3	3	3	3	3	3	3	3	3	3	3	3	3	3	4	4	3	3	3	3	4	3	3	2	3	2	2	2	3	3	3
303	1	4	3	5	4	3	4	5	3	1	5	1	2	4	5	3	5	4	3	4	5	2	4	3	5	2	3	4	3	4	4	4	3	1	4	3	3	5	4	4	3	1	4	1	3	1	2	4	4
304	1	5	1	5	4	3	5	1	2	2	5	2	1	2	2	2	4	3	1	4	3	1	1	2	1	3	3	1	1	4	2	4	4	3	4	2	3	3	1	3	2	2	4	2	4	1	2	4	4
305	0	3	3	3	4	3	4	4	4	4	4	3	4	3	4	3	4	4	3	4	3	3	3	4	3	3	3	3	3	3	3	3	4	3	3	3	4	4	4	3	2	2	3	2	3	2	2	3	3
306	1	5	1	5	5	1	5	1	2	2	5	1	2	1	5	1	5	5	1	1	1	1	1	1	1	4	4	1	1	1	1	1	1	1	1	1	5	5	4	1	1	1	4	1	4	1	1	4	4
307	0	3	2	3	2	2	2	3	4	3	3	3	4	2	3	3	3	3	1	3	3	3	3	3	3	3	3	4	3	3	4	4	4	4	3	3	4	4	4	2	3	2	3	2	2	2	2	3	3
308	0	4	2	2	2	3	4	4	3	2	3	2	3	3	3	2	4	3	4	2	3	4	3	2	2	4	3	3	4	3	4	3	4	3	3	4	4	4	2	3	3	3	2	3	2	3	2	2	2
309	0	4	2	4	3	1	3	3	4	2	4	4	5	2	4	2	3	4	1	1	3	1	2	4	2	3	3	3	1	2	1	2	2	4	3	3	3	3	4	1	3	2	3	2	2	2	3	4	4
310	0	5	5	4	4	3	3	5	5	4	4	4	5	3	3	3	3	3	3	3	3	4	5	4	5	3	5	3	4	5	5	4	3	5	5	3	4	4	3	5	2	2	1	1	1	1	2	1	1
311	0	5	3	5	3	2	5	5	3	3	4	5	5	4	5	1	5	5	1	4	3	3	2	3	4	3	4	4	1	3	3	4	5	4	5	4	5	5	5	3	1	1	3	2	2	1	3	4	4
312	0	1	1	2	2	2	2	4	5	3	3	4	4	1	1	1	1	1	1	2	2	1	2	1	1	1	2	2	1	2	1	1	1	1	1	1	1	1	1	2	2	2	1	3	3	2	3	2	2
313	0	5	1	5	5	1	5	1	1	1	5	1	1	1	5	1	5	5	1	1	1	1	1	1	1	1	1	1	1	1	1	1	5	1	5	1	5	1	5	1	4	1	4	1	4	1	1	4	4
314	0	4	4	4	4	4	4	3	4	3	3	3	4	4	4	3	4	4	4	4	4	3	3	4	5	5	4	4	4	4	4	4	4	3	4	4	4	4	4	4	1	1	1	2	1	1	1	2	1
315	0	4	2	2	3	1	3	2	3	3	3	2	3	3	3	4	5	4	2	3	2	2	2	3	4	3	3	2	2	3	2	3	5	4	4	3	3	3	3	2	2	2	3	2	3	2	2	3	4
316	1	3	3	3	3	2	2	4	4	3	3	3	3	2	3	3	3	3	1	4	2	2	2	3	3	2	3	3	2	3	3	3	3	3	3	3	3	3	3	3	2	2	3	2	2	2	2	3	3
317	1	5	3	5	5	2	3	4	3	3	3	2	3	2	4	2	5	5	2	2	2	2	3	4	2	2	2	2	2	2	2	2	4	3	4	2	4	2	4	3	3	3	3	3	3	3	3	3	3
318	1	5	2	5	5	2	3	3	4	3	4	3	4	2	3	3	4	4	2	3	3	3	2	4	2	2	3	2	2	2	2	3	4	4	4	4	4	3	4	2	2	2	3	2	2	2	2	2	3
319	1	5	5	5	5	2	2	1	2	2	5	2	2	2	2	2	5	5	1	3	2	2	2	2	2	2	3	2	2	2	3	3	5	3	3	5	5	5	5	5	1	1	1	1	1	1	1	1	3
320	1	3	2	2	3	4	3	3	2	2	3	3	2	3	2	4	2	4	4	4	2	3	3	4	2	4	4	3	2	4	3	2	3	4	4	4	4	3	2	2	3	3	2	3	2	2	2	2	2
321	1	5	1	5	5	1	5	1	1	1	5	1	1	1	5	5	5	5	1	5	5	1	1	1	1	5	5	1	1	1	1	1	5	1	5	5	5	5	5	1	1	1	4	1	4	1	1	1	4
322	1	4	5	3	3	4	3	4	4	3	3	5	5	4	3	4	4	3	3	3	4	5	5	5	5	3	4	5	4	4	5	3	4	5	3	5	5	5	4	3	2	1	2	2	2	1	1	2	1
323	1	4	3	2	2	2	3	3	3	4	2	4	4	1	5	3	4	4	2	1	1	1	1	3	3	1	1	1	1	1	1	1	4	1	3	2	4	1	3	3	2	2	2	3	2	3	2	2	2
324	1	3	1	3	3	2	3	4	4	4	2	4	3	2	3	3	4	3	2	2	2	3	3	3	3	3	2	3	2	4	3	3	4	4	4	4	4	3	3	2	2	2	4	2	2	2	2	2	4
325	0	3	3	4	4	1	1	2	2	2	2	1	2	2	2	2	5	4	4	3	3	2	2	3	3	3	3	2	2	2	2	3	4	2	5	4	5	3	2	4	2	2	4	4	3	1	1	3	4
326	0	3	4	3	2	1	2	3	2	2	2	2	2	1	3	2	3	3	2	2	2	3	3	2	2	3	2	1	1	3	2	3	3	3	3	3	2	2	2	2	3	3	3	2	3	3	2	3	4
327	0	2	3	2	3	4	2	4	3	4	2	2	3	4	2	4	3	4	4	4	3	4	3	4	4	4	2	3	2	2	2	2	3	3	3	4	3	4	4	3	2	2	3	2	2	2	2	2	3
328	0	4	1	3	3	1	1	1	2	2	5	2	2	1	5	2	4	5	1	2	2	1	1	2	2	2	1	2	2	1	1	2	5	2	5	4	4	2	2	2	2	2	4	1	3	2	2	3	4
329	0	2	2	2	1	1	3	5	5	5	2	4	5	3	3	1	4	4	1	5	2	2	1	5	4	3	3	3	1	4	3	3	3	4	3	3	3	4	3	5	2	2	3	2	2	3	3	2	1
330	1	2	1	4	3	1	3	4	4	4	3	4	3	1	4	1	3	4	2	2	2	2	1	3	4	2	4	3	1	4	2	2	3	2	2	2	4	2	4	2	2	2	4	2	3	2	2	4	4
331	1	3	3	3	3	3	4	3	3	2	3	3	3	3	3	3	4	4	3	3	3	3	3	3	3	4	4	3	3	3	3	4	4	3	4	4	4	3	4	3	4	4	4	3	4	4	4	4	4
332	1	5	5	5	3	5	4	4	5	4	3	5	3	4	5	5	5	5	5	3	4	5	3	3	4	5	5	5	3	5	5	5	4	3	4	4	3	3	4	4	1	1	2	2	1	1	1	2	1
333	0	2	2	3	2	2	2	2	1	2	2	2	2	2	2	2	3	4	3	3	2	2	2	2	2	3	4	1	1	2	2	4	4	3	5	3	3	3	3	4	2	2	3	3	4	2	4	4	4
334	1	4	2	4	3	1	3	2	3	2	5	3	2	2	4	1	4	4	1	2	1	1	1	1	1	1	2	1	1	1	1	2	4	2	3	2	4	2	3	3	2	2	4	2	4	2	2	4	4
335	0	2	2	2	3	2	4	3	4	3	2	2	4	2	3	2	3	3	2	2	2	2	2	3	3	2	2	3	2	3	3	2	3	3	3	3	3	3	3	3	3	2	3	2	3	2	2	2	3
336	1	3	1	3	3	1	1	1	3	1	3	3	3	2	3	3	2	2	2	3	3	3	3	3	3	3	3	3	3	3	3	3	3	3	3	3	3	3	3	3	2	2	3	2	2	2	3	3	3
337	1	4	1	4	3	1	2	2	1	1	4	1	1	1	3	1	4	4	2	3	3	1	1	2	3	4	3	1	1	1	3	2	4	3	4	3	4	4	3	3	2	2	4	3	2	2	2	2	4
338	0	3	2	4	3	2	3	2	4	4	3	4	4	2	4	3	4	4	3	4	3	2	2	3	2	2	4	2	2	2	2	3	4	2	3	3	4	2	3	3	3	2	3	3	3	2	3	2	3
339	1	5	4	5	4	4	5	4	5	4	5	4	4	4	5	5	4	5	4	5	5	5	4	4	5	5	5	5	5	4	4	5	4	5	4	5	4	4	4	4	2	2	2	2	2	2	2	2	2
340	1	5	1	5	5	2	5	1	3	2	4	3	2	4	5	4	5	4	1	5	3	1	1	1	4	5	5	5	1	3	3	3	5	2	5	3	5	4	3	1	1	1	4	1	4	1	1	4	4
341	1	5	1	5	5	3	3	3	3	1	4	2	2	2	4	1	5	5	1	5	2	1	2	2	4	3	3	1	1	3	3	3	5	1	5	3	5	4	4	2	2	1	4	1	3	1	1	4	4
342	1	5	4	4	4	5	4	4	5	4	4	4	5	5	4	4	4	4	4	5	4	4	5	5	5	4	4	5	4	5	5	4	5	4	5	5	4	4	4	5	2	2	2	2	2	2	2	2	2
343	1	5	4	5	4	4	5	5	4	5	4	5	4	5	4	4	5	4	4	4	4	5	4	5	5	5	4	4	4	4	5	4	5	4	4	5	4	5	4	4	2	1	1	1	1	1	1	1	1
344	1	5	5	3	5	3	5	3	4	3	3	5	5	2	2	2	5	5	5	5	5	2	4	4	2	4	3	3	4	4	3	2	4	4	4	4	2	2	4	4	1	2	2	1	2	1	2	1	2
345	0	3	2	4	2	2	3	5	5	4	2	2	5	4	5	5	4	4	5	3	4	4	4	4	4	4	3	4	4	4	4	4	4	4	4	3	3	2	4	4	3	3	3	2	2	4	3	1	2
346	0	2	3	4	2	1	4	4	4	4	2	4	4	3	4	3	4	4	2	3	3	2	2	3	3	3	3	3	2	3	2	4	4	4	4	3	4	4	4	3	2	2	3	2	3	2	2	2	3
347	1	4	4	5	5	4	4	3	2	3	3	3	3	1	1	1	1	1	1	1	1	1	1	1	1	1	1	1	1	1	1	1	1	1	1	1	1	1	1	1	1	1	2	1	2	1	1	2	1
348	1	3	1	2	3	2	5	1	1	2	5	1	3	3	3	3	3	3	3	3	3	3	3	3	3	3	3	3	3	3	3	4	3	3	3	3	3	3	3	3	3	3	3	3	3	3	3	3	3
349	1	4	3	3	4	2	4	4	3	3	3	4	3	2	2	3	3	4	4	4	3	3	3	3	3	2	2	2	2	3	3	4	3	2	3	3	3	3	2	4	2	2	2	2	2	2	3	2	2
350	1	3	1	3	2	2	3	3	3	2	3	3	2	2	3	3	4	4	1	3	3	3	2	3	3	3	3	3	1	3	2	3	4	3	4	3	3	3	3	2	2	2	3	2	3	2	2	2	3
351	1	3	2	3	2	1	2	2	4	4	3	3	3	2	4	4	4	4	3	4	3	2	2	2	2	2	3	3	2	2	2	3	4	4	4	4	4	4	4	3	2	2	3	2	3	2	2	2	3
352	0	3	2	2	2	1	2	3	3	3	1	4	4	3	3	3	4	4	3	4	4	4	2	3	3	3	3	4	2	3	3	3	5	3	5	4	4	4	4	4	2	2	3	2	3	3	3	3	3
353	0	2	4	2	2	3	2	2	4	3	4	3	2	4	4	4	3	3	3	2	3	2	3	4	4	2	3	4	4	2	3	3	2	2	3	2	4	3	2	4	2	2	3	3	2	3	2	2	3
354	0	5	5	4	5	4	4	4	4	5	4	4	5	4	5	4	4	4	5	5	5	5	5	4	4	5	5	4	5	4	5	5	5	4	5	5	4	4	5	4	1	1	1	1	1	1	1	1	1
355	0	3	3	2	3	2	2	2	3	2	3	2	3	3	4	3	4	4	1	2	3	3	1	2	2	2	3	2	1	3	2	2	5	4	4	3	5	3	3	2	1	1	4	1	3	1	1	1	3
356	1	3	3	2	2	2	4	5	5	4	5	5	4	2	2	3	2	3	3	3	2	2	3	2	3	2	3	3	2	3	2	2	3	3	2	2	2	2	2	2	2	1	2	2	3	3	3	3	2
357	1	5	5	4	4	4	5	4	5	5	4	5	5	5	4	5	5	5	4	5	4	4	4	5	4	5	4	5	5	5	4	5	4	4	5	5	5	5	5	5	2	2	2	2	2	2	2	2	2
358	1	5	1	5	4	5	4	3	2	4	2	2	4	2	4	3	3	3	4	3	3	4	3	3	3	4	4	2	2	4	4	5	4	2	4	4	2	4	2	4	2	1	4	1	2	3	2	2	4
359	0	4	1	4	4	1	3	3	3	2	5	1	2	5	5	2	5	5	3	3	1	1	1	2	1	3	4	3	1	1	1	3	5	4	5	4	5	3	3	1	2	2	4	2	4	1	1	1	4
360	1	5	5	5	4	5	4	5	5	4	5	5	4	5	5	5	5	4	4	4	5	4	5	5	5	5	4	5	5	4	5	4	5	5	5	4	5	5	5	5	2	1	1	1	1	1	1	1	1
361	0	4	4	4	4	4	3	4	4	3	4	3	4	2	2	3	2	2	2	2	3	2	3	2	2	2	2	2	2	2	2	2	3	2	2	2	2	2	2	3	4	4	3	3	4	4	3	4	4
362	0	3	1	3	2	3	3	4	4	3	3	3	4	2	4	4	3	2	4	2	3	4	3	2	3	3	3	3	3	3	3	3	3	3	3	3	3	3	3	3	2	2	2	2	2	2	2	4	3
363	0	4	3	3	5	5	3	5	3	4	4	4	3	2	3	3	4	4	1	2	2	2	3	2	3	3	3	2	3	2	3	3	3	3	2	2	3	3	3	2	3	3	3	2	3	3	2	3	3
364	0	3	2	3	3	3	3	3	3	2	3	2	3	2	5	3	5	5	1	3	3	1	2	2	1	1	2	1	1	2	1	2	5	4	5	2	5	1	1	3	1	1	4	1	4	1	1	3	4
365	0	2	3	2	3	2	4	4	4	4	4	2	2	2	3	2	4	2	2	2	4	3	2	2	3	4	4	4	4	2	3	2	2	4	3	2	3	3	3	4	2	2	3	2	2	2	2	3	2
366	0	3	3	2	2	1	3	2	4	4	2	4	4	3	4	2	3	3	2	2	2	1	1	3	1	1	3	3	2	3	3	4	4	3	3	2	4	4	3	3	2	3	4	2	2	2	1	1	4
367	0	3	1	2	2	2	2	3	3	3	2	2	2	1	2	2	4	3	2	2	2	2	2	2	2	2	2	2	1	2	1	1	4	3	4	3	3	3	3	2	2	2	4	2	4	2	1	3	4
368	1	4	2	3	3	2	3	4	4	4	3	3	3	2	3	3	4	4	2	3	3	3	3	2	3	3	3	3	3	3	3	3	3	1	5	4	4	4	3	3	1	1	4	2	2	2	2	2	4
369	0	3	2	2	4	2	2	3	3	3	3	3	3	3	4	3	3	3	2	2	2	2	2	2	2	2	3	2	2	2	2	2	3	3	3	2	3	2	3	3	2	1	4	2	2	2	3	3	3
370	0	3	1	3	3	3	2	4	4	4	3	4	4	2	5	4	4	3	1	3	3	3	1	3	5	4	2	3	1	2	3	2	3	4	4	4	4	4	4	3	3	3	2	3	3	3	3	3	2
371	0	3	3	3	3	2	3	3	3	2	3	2	4	2	4	2	3	4	2	2	4	4	2	4	2	2	2	3	4	4	2	4	2	4	2	4	2	4	2	2	2	3	3	2	3	2	3	2	4
372	0	5	1	5	5	2	4	3	3	2	5	2	2	3	5	1	4	4	1	4	4	1	1	1	1	4	4	1	1	3	1	4	5	3	5	4	4	1	3	1	1	2	4	2	4	1	1	4	4
373	0	3	2	3	4	1	2	3	4	3	3	3	4	2	2	3	5	3	1	2	2	1	1	1	1	1	1	1	1	1	1	1	5	5	4	3	3	3	4	2	3	3	3	2	3	3	3	2	3
374	0	3	1	3	3	3	3	4	4	4	3	5	4	3	3	2	4	4	3	3	2	3	2	3	2	2	3	2	2	3	2	3	3	3	3	3	3	3	3	3	2	2	3	2	2	2	2	4	4
375	0	5	5	5	5	4	4	5	4	4	5	5	4	4	4	5	5	5	4	5	5	4	5	4	4	4	4	5	5	5	5	5	5	5	4	5	4	5	5	5	2	2	2	2	2	2	2	2	2
376	1	4	1	2	2	1	1	4	2	1	5	1	1	1	3	1	5	5	1	1	1	1	1	1	1	1	5	1	1	1	1	1	2	1	4	1	4	1	1	1	2	2	4	2	2	2	2	4	4
377	1	4	4	3	3	3	3	3	3	3	3	3	3	3	3	3	3	3	3	3	3	3	3	3	3	3	3	3	3	3	3	3	3	3	3	3	3	3	3	3	4	4	3	4	3	4	4	4	3
378	1	5	5	3	5	4	3	5	5	5	3	5	4	3	3	4	3	5	4	5	3	5	3	3	4	5	4	5	3	5	5	3	3	5	5	5	3	3	5	3	2	2	2	1	1	1	2	2	1
379	1	5	5	5	3	3	3	4	3	5	4	5	3	5	5	4	3	3	4	3	3	4	4	4	3	3	5	5	4	3	5	3	4	3	5	3	5	4	4	3	2	2	1	2	1	1	2	1	1
380	1	4	3	3	3	1	1	4	4	3	4	3	3	3	3	3	5	3	3	3	3	3	3	3	3	3	3	3	3	3	3	3	3	3	3	3	3	3	3	3	2	2	2	2	2	2	2	2	2
381	1	5	2	4	4	3	4	3	3	3	3	3	3	3	3	3	3	3	3	3	4	3	3	3	3	3	3	3	3	3	3	3	3	3	3	3	3	4	3	2	2	2	3	3	2	2	2	2	2
382	1	4	2	2	4	3	2	2	2	2	4	3	4	4	2	2	4	4	2	2	2	3	4	2	2	4	4	4	4	3	3	4	4	2	4	4	3	2	3	3	2	2	2	2	2	3	2	2	3
383	1	3	1	3	3	1	3	1	1	1	3	1	1	3	3	3	3	3	1	3	3	1	2	2	2	3	4	1	1	3	2	4	4	1	3	3	5	2	2	1	1	1	4	1	2	1	1	3	4
384	1	3	4	4	4	5	5	3	3	5	4	3	5	2	4	2	4	4	1	2	4	2	2	4	5	3	2	3	1	4	1	2	5	2	4	4	4	2	3	1	2	2	4	2	4	2	1	4	4
385	1	1	2	2	1	1	2	1	1	2	2	2	1	2	1	1	1	1	1	2	1	2	1	2	1	1	1	1	1	1	1	2	1	1	2	1	2	2	2	2	3	4	4	4	4	3	3	4	3
386	1	2	2	3	3	3	3	3	3	3	3	3	3	3	3	3	3	3	3	3	3	3	3	3	3	3	3	3	3	3	3	3	3	3	3	3	3	3	3	3	2	2	2	2	2	2	2	2	2
387	1	2	3	3	2	3	2	4	2	4	2	4	2	4	4	4	2	2	4	4	4	2	3	4	4	2	4	4	4	3	3	4	4	4	2	3	3	3	2	2	2	2	3	2	3	3	3	2	2
388	1	5	1	5	5	3	5	5	3	1	5	1	3	3	5	5	3	3	1	3	5	3	1	1	2	3	3	3	3	3	3	3	3	3	3	3	3	3	3	3	2	2	2	2	3	2	3	4	4
389	1	5	2	5	3	2	3	4	3	3	4	4	3	3	4	2	4	4	1	5	3	3	2	4	2	2	4	3	1	2	3	4	4	4	4	3	3	2	3	4	2	2	4	2	2	2	1	3	4
390	0	4	2	4	4	2	4	2	2	2	4	2	2	3	5	2	4	4	1	3	4	1	1	2	2	2	3	1	1	4	1	1	4	2	4	4	4	1	2	1	1	1	4	1	4	1	1	4	4
391	1	4	1	4	4	1	3	2	5	3	3	3	3	3	3	3	3	3	3	3	3	3	3	3	3	3	3	3	3	3	3	3	3	3	3	3	3	3	3	3	2	2	2	2	2	2	2	3	4
392	1	3	1	3	4	1	3	1	3	2	4	2	5	1	3	3	5	5	1	4	4	2	1	1	1	1	2	2	1	3	1	2	5	3	5	4	4	2	3	2	2	2	4	2	4	1	1	4	4
393	1	3	2	2	2	2	3	3	2	2	3	3	3	1	3	3	4	3	1	3	3	3	2	2	3	3	3	2	1	3	3	3	4	4	4	4	3	4	3	3	2	2	4	3	3	3	3	2	4
394	1	2	4	3	3	4	2	3	2	2	2	3	2	3	3	3	3	2	4	4	3	2	4	3	2	2	2	3	4	2	3	3	3	2	4	2	3	2	2	4	3	3	2	2	2	3	2	2	2
395	0	2	2	3	3	3	3	3	2	2	4	2	2	4	4	2	4	4	1	2	3	2	2	2	3	3	2	2	2	2	2	2	4	2	4	3	3	2	3	2	2	2	3	2	2	2	2	3	4
396	0	3	3	5	3	4	4	3	5	3	4	5	3	4	3	4	5	5	5	5	3	3	5	3	5	3	5	4	3	3	5	3	5	4	3	4	5	4	5	3	2	1	1	2	1	1	2	2	2
397	1	3	1	3	1	1	1	3	2	1	2	2	2	5	2	2	2	3	4	5	2	1	1	4	4	2	5	4	2	4	1	3	3	2	2	2	2	4	3	4	2	3	1	2	1	3	4	1	3
398	1	3	3	3	3	2	2	4	4	4	3	4	3	2	4	2	4	4	2	2	2	2	2	3	2	2	2	1	2	2	2	3	4	3	4	3	4	3	3	4	2	2	2	2	2	3	3	3	3
399	1	3	1	3	3	1	2	2	3	2	5	1	2	3	4	2	5	5	2	3	2	2	2	2	2	3	3	3	3	3	2	3	4	4	4	4	4	3	3	3	1	1	4	1	3	1	1	4	4
400	1	3	2	2	2	2	2	2	4	3	4	4	4	2	4	4	2	4	4	2	2	2	2	3	4	3	3	2	3	3	2	3	4	2	2	3	3	4	2	3	2	3	3	2	2	2	2	2	2
401	1	5	5	3	3	5	3	3	4	4	4	4	4	5	5	5	4	5	4	4	4	4	4	4	4	4	4	4	4	4	2	4	4	4	4	4	4	4	4	2	2	2	3	2	2	2	2	2	3
402	1	5	2	5	5	2	3	5	4	3	2	4	5	5	5	5	5	5	1	5	3	1	1	1	3	3	5	3	1	3	3	3	5	5	3	3	3	3	3	3	2	2	3	2	2	2	2	4	4
403	1	5	5	4	5	4	5	4	4	4	5	5	4	5	5	5	5	4	5	4	4	5	4	4	5	4	4	4	5	5	5	5	4	4	5	5	4	5	4	4	2	2	2	2	2	2	2	1	1
404	1	3	1	3	3	1	3	4	4	2	4	2	3	3	4	3	4	4	3	3	3	4	3	3	2	3	4	2	2	3	3	4	4	3	4	4	3	4	3	3	2	2	3	2	2	2	2	2	3
405	1	3	3	3	2	2	4	4	3	4	3	4	3	2	2	2	2	2	2	2	2	2	1	2	2	2	2	2	1	2	2	2	2	3	2	3	2	2	3	2	4	4	3	4	3	4	4	4	4
406	1	3	1	2	3	2	3	1	2	1	4	3	3	2	3	2	4	4	1	3	2	1	1	1	3	3	3	2	2	2	2	2	4	2	3	3	3	2	2	2	2	2	4	2	3	1	1	4	4
407	1	3	1	2	3	1	4	4	3	3	4	2	4	4	4	3	3	4	3	4	3	2	3	4	2	3	4	4	3	2	3	4	4	3	3	2	4	4	2	3	2	2	3	2	3	2	2	4	3
408	0	3	5	4	3	5	3	3	4	5	5	4	4	5	4	5	5	4	4	3	3	4	5	4	5	4	5	5	5	5	5	3	4	3	4	4	5	5	5	4	1	1	1	2	1	2	1	1	2
409	0	3	4	4	2	4	2	2	4	3	3	4	3	4	4	2	2	3	4	4	3	2	2	4	4	4	2	2	4	4	3	2	4	4	3	3	2	4	2	2	3	2	3	2	2	2	3	2	2
410	1	5	4	5	4	5	5	5	4	5	5	5	4	5	5	5	4	4	4	4	4	4	5	5	4	4	5	5	5	5	5	5	5	5	4	5	4	4	5	5	2	2	2	2	2	2	2	2	2
411	0	2	2	2	2	2	2	2	3	2	1	2	2	1	2	2	4	3	3	3	3	2	2	2	2	2	2	2	2	2	2	2	3	3	3	2	3	2	2	2	3	3	3	3	3	3	3	3	3
412	1	5	1	5	5	1	5	5	5	5	5	1	1	1	5	1	5	5	1	5	5	1	1	1	1	5	5	1	1	1	1	5	5	1	5	5	5	1	5	1	1	1	4	1	4	1	1	1	4
413	1	3	2	4	2	4	3	3	2	3	4	3	4	3	3	4	3	2	3	4	2	3	2	4	4	3	3	4	4	4	4	3	2	4	3	2	4	4	4	3	2	2	2	2	3	3	3	2	2
414	1	2	4	2	2	4	3	2	4	2	3	2	3	2	2	4	2	4	3	4	3	4	3	4	3	3	3	3	2	4	3	2	2	2	2	3	4	3	2	2	2	2	2	2	2	2	3	3	2
415	1	2	2	2	2	1	2	3	3	3	2	2	2	4	2	1	4	4	3	3	1	1	1	1	1	1	4	1	1	2	2	3	2	2	3	2	2	2	2	2	3	2	1	3	3	3	3	3	3
416	1	3	4	4	2	3	3	3	4	2	3	4	2	3	4	3	4	4	2	4	3	3	3	3	3	3	3	3	3	3	3	3	3	4	3	3	4	3	3	3	4	4	4	4	3	4	4	4	4
417	0	3	2	2	2	1	4	3	3	3	3	3	3	3	3	3	3	3	2	3	3	2	3	3	3	2	3	3	3	3	3	3	3	3	4	3	3	3	3	3	2	2	3	2	2	1	2	1	3
418	0	1	1	1	1	2	1	1	1	2	1	2	1	1	2	1	2	1	2	2	1	2	1	1	2	1	1	1	1	2	2	1	2	2	2	2	2	2	1	2	4	4	3	4	3	3	3	4	4
419	0	2	2	2	2	2	3	3	4	4	2	5	5	3	3	3	3	3	2	3	2	1	1	3	2	2	2	2	1	2	2	3	4	2	4	3	3	3	3	3	2	2	3	2	3	2	2	3	3
420	0	1	5	5	5	3	5	3	5	5	5	5	5	2	5	3	5	5	2	5	5	5	5	2	5	3	5	5	3	3	3	3	3	4	3	3	3	3	3	4	2	2	3	3	2	2	2	3	3
421	0	3	4	2	3	4	3	3	3	3	2	2	4	2	4	4	3	4	2	3	3	4	4	4	3	2	3	2	4	2	3	4	4	4	3	4	4	4	3	3	2	3	2	3	2	3	3	2	2
422	1	3	1	4	3	2	2	2	2	1	4	1	2	2	5	2	3	4	1	3	2	1	2	3	2	3	2	2	1	2	2	4	3	2	4	2	3	2	4	2	3	1	3	3	3	2	2	2	4
423	1	1	2	2	1	1	2	2	1	1	1	1	2	2	1	1	2	1	2	2	2	2	1	1	1	1	2	1	2	1	1	2	2	2	1	1	1	2	2	1	3	3	3	4	3	3	3	3	4
424	1	5	1	5	2	1	3	3	3	2	5	5	3	3	3	3	5	5	1	5	1	1	1	1	1	1	3	1	1	1	1	1	5	3	3	1	3	1	1	3	1	1	4	2	3	4	2	2	4
425	0	3	3	3	3	3	3	4	4	4	2	2	3	3	2	3	3	4	4	3	4	4	3	4	4	2	2	4	4	3	4	3	3	2	4	3	2	2	2	4	3	2	2	2	2	2	3	2	2
426	0	2	1	1	2	1	1	1	2	1	1	2	1	1	2	2	1	2	1	1	2	2	2	1	2	2	2	1	2	2	1	2	1	2	2	2	2	1	1	2	4	3	4	3	4	3	4	3	4
427	1	3	2	3	3	2	3	2	3	3	3	3	3	2	2	3	4	4	2	2	3	3	3	3	4	4	4	4	4	3	4	3	4	3	4	4	3	3	3	3	2	2	2	2	3	2	2	3	3
428	0	4	1	3	2	2	2	3	4	3	3	3	3	3	5	4	4	4	1	4	4	1	1	1	3	4	4	3	2	2	3	3	4	4	5	5	5	5	5	3	1	1	2	2	2	2	2	3	4
429	0	3	2	3	2	1	2	4	4	4	2	4	4	3	3	3	3	3	3	2	2	3	3	3	3	3	2	4	3	3	3	3	3	3	2	3	3	4	3	3	3	2	3	2	3	3	3	3	3
430	0	2	2	2	2	1	4	4	4	4	2	4	4	4	3	3	3	3	4	4	3	3	3	3	3	3	4	3	3	3	3	3	3	3	3	3	3	3	3	3	3	3	3	3	2	3	3	2	2
431	0	5	5	4	5	5	5	3	3	2	4	3	3	4	4	3	4	4	3	3	3	3	4	3	3	3	4	3	3	3	3	3	4	3	4	3	4	3	3	3	2	3	2	1	1	2	2	2	2
432	1	3	2	3	3	2	3	3	3	3	3	3	3	3	3	3	3	3	2	2	2	2	2	3	2	2	2	2	2	2	2	3	3	2	3	2	2	2	2	3	2	2	3	2	2	2	2	2	3
433	0	3	3	3	2	1	2	2	2	3	3	3	3	3	3	3	5	3	2	3	2	2	2	3	3	3	3	3	1	2	2	2	3	4	4	3	2	3	2	2	3	2	4	2	2	2	2	3	3
434	1	5	1	5	4	1	1	5	5	2	5	1	1	4	4	4	4	4	2	1	1	1	1	1	2	2	2	2	2	2	2	2	2	2	2	2	2	2	2	2	1	1	4	1	2	1	1	4	4
435	1	5	5	4	5	5	5	5	4	5	4	4	4	5	5	4	4	5	4	4	5	4	4	5	4	5	5	4	5	5	5	4	4	4	5	4	5	4	4	5	2	2	1	1	1	1	2	2	2
436	1	4	2	3	2	2	3	2	3	3	3	3	3	3	4	3	3	3	2	3	2	1	1	3	2	2	3	2	1	2	3	3	3	3	3	3	3	3	3	3	2	2	4	2	3	2	2	2	3
437	1	4	4	5	4	4	5	5	4	4	5	4	5	5	5	5	5	5	4	5	4	4	4	5	5	4	5	5	5	5	4	4	4	5	4	4	5	4	5	5	2	2	1	2	2	2	1	1	1
438	0	4	2	4	3	2	2	3	3	2	3	2	1	2	4	2	4	4	1	3	3	1	1	1	3	2	3	2	1	3	1	3	4	4	4	2	3	3	3	2	2	2	4	2	3	2	2	4	4
439	0	4	1	3	2	2	5	3	3	2	3	3	3	4	3	3	4	3	3	3	3	3	3	3	3	3	3	3	3	3	3	3	5	4	4	4	4	3	3	3	1	2	4	3	3	1	2	3	4
440	0	5	1	5	5	1	3	5	5	5	1	5	5	5	5	2	5	5	2	3	4	3	3	3	3	3	3	3	3	3	3	3	5	3	5	3	5	3	3	3	1	1	3	2	3	2	2	3	3
441	0	2	3	1	1	1	3	3	3	3	3	3	3	1	2	2	3	3	1	1	1	1	1	1	1	1	1	1	1	2	1	1	3	3	3	1	3	4	5	1	2	1	4	1	3	2	2	4	3
442	0	1	5	1	1	1	1	1	1	1	1	2	2	1	4	2	1	4	1	4	1	4	1	4	1	4	1	4	1	4	4	4	4	4	4	4	4	4	4	4	4	2	1	2	2	2	2	4	4
443	1	5	1	5	2	1	3	1	1	1	5	5	5	4	4	2	4	4	4	4	4	4	4	4	4	4	4	2	2	4	4	3	5	4	4	4	4	3	4	4	1	1	1	1	1	1	1	2	1
444	0	3	3	2	2	1	1	2	2	1	3	1	4	2	4	2	4	4	1	1	1	2	2	4	3	2	1	2	2	3	2	2	3	3	4	3	3	3	3	3	1	2	3	2	3	2	2	4	2
445	0	3	1	2	3	1	2	3	4	4	4	5	4	4	2	1	4	3	1	5	3	1	1	3	3	3	4	4	2	4	1	4	4	5	4	3	3	4	4	2	3	2	3	2	2	2	2	3	3
446	0	3	1	2	2	1	2	2	2	1	3	2	2	2	2	2	4	2	1	2	1	1	1	2	2	2	2	2	1	1	1	2	4	2	3	2	2	1	2	2	2	2	4	2	3	3	2	3	3
447	0	1	2	1	1	1	1	1	1	1	1	2	2	2	1	1	2	1	1	2	2	2	1	2	2	2	2	2	1	2	2	1	2	2	2	2	2	1	1	1	4	4	4	3	3	3	4	4	3
448	0	5	4	3	3	5	4	5	3	5	3	3	3	4	3	3	4	5	3	5	4	3	4	4	5	5	4	3	5	4	5	3	3	3	3	3	4	5	4	4	1	1	1	2	1	1	1	1	2
449	0	3	3	3	3	2	3	4	3	3	3	3	3	2	4	2	4	4	2	3	4	2	1	3	4	4	3	2	2	2	2	2	2	4	4	4	4	2	4	2	2	2	3	2	3	1	1	3	3
450	1	5	1	5	2	1	2	3	2	1	5	2	2	1	5	1	3	5	2	1	5	2	2	5	3	5	1	1	1	2	2	1	5	3	4	5	4	4	4	1	1	1	4	1	3	2	1	4	3
451	1	1	1	3	2	1	5	3	3	3	5	4	4	3	4	3	5	5	1	1	2	1	1	3	4	3	2	2	1	2	4	4	5	3	3	4	5	3	3	1	1	1	4	1	3	1	1	3	4
452	1	1	3	5	3	1	1	5	3	3	5	2	4	5	4	4	2	2	4	4	5	3	2	4	4	4	4	5	1	4	1	1	2	5	3	5	3	4	4	2	2	2	4	2	2	2	2	4	4
453	1	3	3	3	4	4	4	3	3	3	3	3	3	3	4	4	4	4	4	4	4	4	4	4	4	4	4	4	4	3	3	3	3	3	3	3	3	3	3	3	2	2	2	3	2	2	3	2	2
454	1	5	2	5	5	1	5	2	2	2	5	1	1	5	4	4	4	4	2	5	3	3	3	3	3	3	5	3	3	5	5	5	5	5	5	5	5	5	5	5	1	1	3	2	1	1	1	4	4
455	1	5	3	4	4	3	3	3	2	1	3	2	2	2	2	2	5	5	2	2	2	3	3	3	3	3	2	2	2	2	2	3	3	3	2	4	2	2	4	2	1	1	3	1	1	1	1	4	4
456	1	3	1	3	3	3	3	3	3	3	3	3	3	3	3	3	3	3	3	1	2	3	3	2	2	4	2	3	4	3	2	2	1	4	3	3	3	2	3	2	2	2	2	2	2	2	2	2	2
457	1	3	3	3	3	1	3	3	3	3	3	3	3	3	3	3	3	3	3	3	3	3	3	3	3	3	3	3	3	3	3	3	3	3	3	3	3	3	3	3	2	2	2	2	2	2	2	2	2
458	1	3	4	5	4	3	4	2	2	2	3	3	3	3	3	3	3	3	3	3	3	3	3	3	3	3	3	3	3	3	3	3	3	3	3	3	3	3	3	3	2	2	2	2	2	2	2	2	2
459	1	4	2	4	2	4	4	2	2	4	4	2	4	3	2	3	3	4	4	3	2	2	4	4	3	3	3	4	3	2	3	4	2	3	2	2	3	4	4	3	3	3	3	2	2	2	2	3	3
460	1	4	4	4	5	3	3	5	4	4	4	3	4	3	4	4	5	4	3	2	3	2	3	5	5	5	5	5	1	5	3	1	5	1	5	5	5	5	5	1	1	1	4	1	4	1	1	4	4
461	1	3	3	3	2	3	3	5	5	5	4	5	4	3	3	3	3	4	3	4	3	2	2	3	4	3	3	2	3	3	3	3	4	3	4	3	4	3	4	2	1	2	2	1	1	1	1	1	2
462	1	4	5	4	4	5	5	4	4	4	4	4	4	4	4	4	4	4	5	4	4	4	5	4	5	5	5	4	4	4	5	4	4	4	4	5	5	4	4	4	2	2	2	2	2	2	2	2	2
463	1	3	1	3	3	2	3	3	2	2	4	2	3	3	3	3	3	3	3	3	3	3	3	3	3	3	3	3	3	3	3	3	3	3	3	3	3	3	3	3	3	3	3	3	3	3	3	3	3
464	1	4	3	4	4	4	4	4	4	4	4	1	1	1	1	1	1	2	2	2	3	1	1	1	1	1	1	1	1	1	1	1	1	1	1	3	1	2	1	1	3	1	4	2	2	2	2	2	4
465	0	1	1	2	2	2	1	2	1	2	1	2	1	1	1	1	1	1	2	2	1	2	1	2	1	1	1	2	1	2	1	1	1	1	2	1	2	1	1	1	4	3	3	4	4	3	4	4	4
466	0	3	1	4	1	1	2	5	5	4	4	4	4	1	3	3	4	4	1	1	1	3	3	3	3	3	3	3	2	2	2	2	3	3	2	3	4	2	2	3	3	2	3	3	3	3	3	3	3
467	0	4	5	5	5	5	5	5	5	5	5	4	5	5	5	4	5	4	5	5	5	4	5	4	4	4	4	5	4	4	5	5	4	5	5	5	5	5	5	4	1	1	2	2	2	2	2	2	2
468	1	4	5	4	3	5	5	4	5	3	5	3	3	3	3	5	5	3	4	5	4	4	4	3	4	3	3	3	5	4	4	5	4	5	5	4	3	5	3	5	2	1	2	1	2	1	2	2	2
469	0	3	1	4	4	1	3	3	4	4	3	1	1	1	3	4	4	4	3	3	4	3	3	3	4	4	4	3	3	3	3	3	4	4	4	4	4	4	4	2	2	2	4	2	4	2	1	4	4
470	0	3	1	3	2	1	1	3	3	2	4	4	2	2	2	2	4	3	2	3	3	3	2	3	2	3	3	2	2	3	3	3	4	4	3	3	3	3	3	3	2	2	3	3	3	2	3	3	3
471	0	5	1	5	5	1	4	3	3	3	3	2	2	2	5	2	5	5	2	2	4	2	3	3	3	3	3	3	3	3	3	3	3	3	3	3	3	3	3	3	2	2	3	2	3	1	1	3	3
472	0	3	2	3	2	2	1	5	5	4	1	4	4	3	4	3	4	4	3	3	2	4	4	5	5	3	3	4	3	4	3	3	4	4	4	3	4	4	4	5	3	3	3	3	2	3	3	1	3
473	0	1	1	1	1	1	2	1	2	2	1	2	1	2	1	1	1	1	1	2	2	1	1	2	1	1	1	1	2	2	1	2	2	1	1	2	2	1	1	1	4	4	4	3	3	4	3	4	4
474	0	3	1	3	3	1	5	3	4	2	3	1	3	3	3	3	4	5	1	1	3	2	1	3	3	3	3	3	3	3	3	3	3	3	3	3	3	3	3	2	2	2	4	1	2	2	3	4	4
475	1	4	1	4	2	1	4	1	1	1	4	1	1	1	4	1	4	4	1	2	3	1	1	3	2	3	2	1	1	1	1	3	4	3	4	4	4	3	3	3	2	2	3	2	3	1	1	4	4
476	1	3	5	3	3	3	3	4	5	5	4	3	3	5	5	3	5	3	4	4	3	3	3	5	4	5	5	3	4	4	3	4	3	4	5	3	4	3	4	3	1	1	1	2	2	1	2	2	1
477	1	5	3	3	3	4	5	3	4	3	5	5	3	4	3	4	5	5	3	4	4	5	5	3	3	4	4	3	5	4	4	3	3	5	3	4	4	5	5	3	2	1	1	2	1	1	1	2	2
478	1	3	1	2	3	2	4	4	4	2	3	3	3	2	3	3	3	3	3	3	3	3	3	3	3	3	3	3	3	3	3	3	3	3	3	3	3	3	3	3	3	2	4	3	2	3	2	3	3
479	1	5	1	4	3	2	2	2	2	2	5	2	2	2	5	2	5	5	2	5	5	3	3	3	3	5	5	2	3	3	3	3	3	3	3	3	5	3	5	3	2	2	4	1	1	1	1	1	3
480	1	3	1	3	2	2	2	3	3	3	3	3	3	3	3	3	3	3	3	3	3	3	3	3	3	3	3	3	3	3	3	3	3	3	3	3	3	3	3	3	2	2	2	2	2	2	2	2	2
481	1	4	3	4	4	2	4	4	2	4	4	4	4	4	3	3	3	4	4	2	2	3	2	4	3	2	3	4	2	4	3	2	2	2	4	2	4	3	4	4	3	2	2	2	3	2	2	3	2
482	1	4	3	3	5	5	5	5	3	3	3	3	5	5	4	4	3	5	3	4	4	4	3	3	4	4	4	4	5	3	4	3	3	5	4	3	5	5	3	4	1	2	1	1	1	1	2	2	1
483	0	3	2	3	2	2	5	3	5	5	2	5	5	1	5	1	5	5	1	1	2	1	1	3	1	2	1	1	1	2	1	1	5	5	5	5	5	4	5	1	2	1	4	2	3	1	1	1	4
484	1	3	1	4	2	1	2	2	3	1	4	4	2	3	4	4	3	4	1	4	5	1	1	3	2	4	4	1	1	4	2	4	3	4	2	3	3	3	4	2	2	3	2	2	2	4	2	3	2
485	0	3	3	2	2	2	3	2	4	3	2	3	3	3	3	2	3	4	4	2	2	2	2	2	3	3	3	4	2	2	4	3	3	2	3	2	2	3	3	4	2	3	2	3	2	2	2	2	2
486	0	3	2	2	2	3	2	3	4	4	2	4	4	2	3	3	3	3	3	3	3	2	3	2	3	2	3	3	2	2	3	3	3	3	2	3	3	2	3	3	3	3	3	3	3	2	4	3	2
487	0	3	2	3	2	2	3	2	4	4	3	3	2	3	3	3	3	3	1	2	1	1	1	2	1	2	2	2	2	3	2	2	3	3	2	2	2	3	2	3	4	3	3	3	3	2	2	2	3
488	1	4	1	4	4	1	2	3	3	2	4	2	3	2	4	2	4	4	2	4	3	2	2	2	2	3	3	2	2	2	2	3	3	3	3	3	4	2	3	3	2	2	4	2	3	2	2	3	4
489	1	4	2	4	3	4	4	4	4	3	2	2	2	3	2	2	4	3	2	2	3	2	4	3	3	3	4	4	3	4	4	4	4	2	3	4	3	4	4	3	2	2	3	2	2	3	3	2	3
490	1	4	4	4	4	3	3	5	5	5	4	4	4	4	5	3	5	3	5	3	3	4	4	5	3	4	5	5	4	3	4	5	5	5	5	3	4	3	5	3	2	2	2	2	1	1	1	1	2
491	1	3	2	3	2	2	2	3	3	3	4	3	4	3	3	4	3	3	3	4	4	4	4	4	3	3	4	4	3	4	3	3	2	3	3	3	3	3	4	4	1	1	1	1	2	1	2	1	1
492	0	1	3	2	2	2	2	3	4	2	3	4	3	2	3	4	4	3	1	4	3	3	2	3	4	3	4	3	2	3	2	3	4	3	3	3	3	4	4	2	2	1	4	2	3	2	2	3	3
493	0	3	3	4	4	2	4	4	4	4	4	4	4	1	1	1	1	1	1	1	1	1	1	1	1	1	2	1	1	1	1	1	1	2	1	1	1	1	2	1	4	3	4	4	4	4	4	3	4
494	0	1	2	2	2	1	1	2	1	2	2	2	2	2	1	1	1	2	2	1	1	2	1	2	1	1	2	2	1	1	1	1	1	1	2	2	1	1	2	2	3	3	3	4	4	3	4	3	4
495	1	5	1	5	5	2	2	2	1	1	4	1	2	3	4	2	5	5	1	1	1	1	1	1	1	3	3	3	1	1	1	1	5	2	5	5	5	3	2	1	1	1	4	1	4	1	1	4	4
496	1	3	3	2	3	2	2	3	2	4	2	4	2	3	2	3	4	2	3	3	2	4	2	4	3	4	2	4	3	2	1	4	2	4	3	3	2	4	3	3	3	3	2	3	2	3	3	2	3
497	1	5	4	4	4	4	4	5	4	5	4	4	5	4	4	5	4	5	4	5	4	4	5	5	5	4	4	5	5	4	5	4	4	5	5	4	5	4	5	5	1	1	1	1	1	1	1	1	2
498	1	5	5	5	5	4	5	5	4	5	4	4	5	4	5	5	5	4	5	5	5	5	5	4	5	4	5	4	5	5	4	4	5	5	4	4	4	5	5	4	1	1	1	1	2	1	1	1	1
499	1	3	1	3	2	2	2	3	4	3	4	2	4	3	5	4	4	5	1	3	3	2	1	2	4	3	2	3	1	1	3	2	4	4	4	3	4	4	4	2	3	3	3	3	3	2	3	2	3
500	1	3	1	2	2	2	2	2	2	2	2	3	1	3	3	2	5	5	4	3	3	4	3	4	2	3	2	4	3	4	2	4	5	3	5	4	5	4	3	2	2	3	3	3	2	3	2	3	2
501	0	3	1	3	3	5	5	5	5	2	2	2	2	2	2	2	2	4	2	4	4	4	2	2	2	2	2	2	2	2	2	2	2	2	2	2	2	2	2	2	3	3	3	3	3	3	3	3	3
502	0	3	1	2	2	1	2	3	3	2	1	2	3	2	3	2	5	3	1	3	2	2	2	2	2	2	2	2	2	2	2	2	4	2	3	3	2	2	2	2	2	2	3	2	3	2	2	4	3
503	1	2	2	3	2	2	4	2	2	3	2	2	4	2	3	2	2	4	2	3	3	3	3	3	3	2	3	3	2	2	2	4	2	2	2	3	4	2	3	2	3	3	2	3	2	3	2	3	2
504	0	3	4	2	3	2	2	4	2	4	3	4	2	4	3	4	4	4	4	2	2	3	2	3	2	4	2	4	4	2	3	2	4	2	2	4	2	3	2	3	2	2	3	3	2	3	3	3	2
505	0	5	1	5	3	4	5	2	3	3	4	2	2	2	5	2	5	5	1	3	3	1	1	1	1	2	3	2	1	3	2	3	5	2	5	4	4	3	3	3	1	2	4	1	2	2	2	1	4
506	0	3	2	4	4	4	2	2	1	1	1	1	1	1	1	1	1	1	1	1	1	1	1	1	1	1	1	1	1	1	1	1	1	1	1	1	1	1	1	1	1	1	1	1	2	1	1	1	1
507	0	3	1	3	2	2	2	2	5	4	2	2	4	2	4	3	4	3	3	3	3	2	4	3	3	2	2	4	3	3	3	3	3	4	3	2	3	3	3	2	3	3	2	3	2	2	3	2	3
508	1	3	2	3	3	3	2	3	3	3	3	3	3	2	3	3	3	3	1	3	2	1	1	2	3	2	3	2	1	2	2	3	2	3	3	3	3	3	3	3	4	3	3	3	3	4	3	3	4
509	1	3	1	3	2	2	2	3	5	5	2	2	3	2	2	2	3	3	3	3	2	3	3	3	4	3	3	3	3	3	3	3	3	4	3	3	3	3	3	3	3	3	2	2	2	2	2	2	2
510	1	4	4	4	5	2	3	3	3	3	3	3	3	3	3	3	3	3	3	3	3	3	3	3	3	3	3	3	3	3	3	3	3	3	3	3	3	3	3	3	2	2	2	2	2	2	2	2	2
511	1	5	1	5	5	3	3	2	1	1	5	2	2	4	4	3	5	5	1	3	3	3	3	1	1	3	3	2	2	3	3	3	5	3	5	4	4	4	3	3	1	1	4	1	4	1	1	4	4
512	1	4	1	3	3	1	4	2	4	2	4	2	1	1	5	2	3	3	1	1	1	1	1	3	2	1	1	3	1	3	3	2	3	2	3	1	1	1	4	1	3	3	2	2	2	3	2	4	4
513	0	3	3	3	2	1	2	3	4	3	3	4	4	4	4	2	3	4	1	4	3	4	3	2	3	3	3	3	3	3	3	3	4	4	3	3	4	4	4	4	2	2	3	1	4	1	1	1	1
514	0	3	3	3	2	1	2	3	4	2	4	3	4	1	3	3	3	3	3	3	3	3	2	4	4	3	1	3	3	3	2	3	3	3	3	3	3	3	3	3	2	2	3	2	3	2	2	3	4
515	1	3	2	2	3	2	3	4	3	2	4	3	3	4	4	4	4	3	4	2	2	2	3	3	2	2	2	2	3	2	3	3	2	3	2	2	4	3	4	3	2	3	3	3	3	2	2	2	3
516	1	5	1	4	3	1	3	5	4	1	4	1	2	1	5	1	4	4	4	4	4	4	4	1	3	3	3	3	3	3	3	3	5	3	4	4	4	4	4	3	2	2	2	2	2	2	2	2	2
517	1	4	4	4	2	2	3	2	2	3	3	4	4	3	3	3	3	4	4	3	2	3	3	3	3	3	2	3	4	4	4	2	2	4	2	2	2	2	4	2	2	3	2	2	3	2	2	3	2
518	1	4	5	4	4	4	5	5	5	5	5	4	4	5	4	5	5	5	5	4	4	4	4	4	4	5	4	5	4	5	5	5	4	4	4	4	4	4	5	4	1	1	2	1	1	1	1	2	1
519	1	3	3	3	2	4	3	3	2	3	3	3	4	2	2	1	2	2	1	3	3	1	1	3	3	3	2	2	2	3	3	3	2	2	2	3	2	2	3	3	2	3	2	3	3	2	3	3	2
520	1	4	4	3	3	4	4	3	2	2	4	3	3	3	3	3	4	3	2	3	3	4	4	3	3	3	3	2	4	4	3	4	3	3	3	3	3	3	3	3	4	3	4	4	4	4	3	3	4
521	1	4	5	3	3	4	5	5	5	4	3	4	4	4	4	5	5	4	5	5	4	4	4	3	4	3	3	3	5	3	4	3	4	3	4	5	4	5	5	3	2	2	2	2	1	2	1	1	2
522	1	4	3	3	2	2	2	4	4	4	2	4	4	4	4	5	5	5	1	4	3	2	2	4	3	3	3	3	1	3	2	4	4	2	4	3	4	4	4	4	2	2	2	2	3	3	2	2	3
523	0	3	1	3	4	1	2	2	2	2	4	2	1	2	3	2	3	4	1	2	2	1	2	2	1	2	2	1	1	2	1	3	3	4	2	2	2	2	2	2	2	1	4	1	3	2	2	3	4
524	1	3	2	1	5	1	3	1	1	1	5	1	1	1	5	4	3	5	1	3	5	1	1	1	5	5	4	1	1	5	4	3	5	2	2	5	5	1	4	3	1	1	4	1	4	1	1	1	4
525	0	3	2	2	2	1	2	1	3	3	3	5	5	2	4	1	3	3	1	3	1	1	1	1	1	1	3	1	1	3	1	3	3	3	3	2	3	3	3	3	2	1	4	2	4	2	1	4	4
526	0	3	3	4	3	4	3	4	4	2	2	2	4	2	4	3	4	4	4	3	2	4	4	3	2	3	2	2	3	3	2	4	4	2	4	4	2	2	3	2	2	3	2	2	2	2	2	3	2
527	1	2	1	2	2	2	2	2	3	2	4	2	2	2	2	2	4	4	2	2	2	2	2	2	2	2	2	2	2	2	2	2	3	3	3	3	3	3	3	3	2	2	4	3	3	3	3	3	3
528	0	3	1	3	2	1	5	5	5	3	1	4	4	1	3	3	3	3	3	1	3	2	1	3	3	3	3	1	1	1	1	1	3	3	3	3	3	3	3	3	4	2	3	2	2	3	2	2	2
529	0	3	2	3	3	2	3	4	3	3	3	3	3	3	4	3	4	4	3	3	4	3	3	3	4	3	3	3	3	3	3	3	4	3	4	4	4	3	4	3	2	2	3	2	2	2	2	2	3
530	0	5	4	4	5	4	5	5	5	5	5	4	4	4	4	5	5	5	5	5	5	4	4	4	5	5	5	5	5	5	4	4	4	5	5	5	5	4	4	5	2	2	2	2	2	2	2	2	2
531	1	5	5	3	3	5	4	3	5	3	3	5	3	3	3	5	3	3	4	4	3	3	4	3	5	4	5	4	3	4	5	3	5	4	3	5	4	4	3	4	1	2	1	2	2	2	1	2	2
532	1	3	1	2	3	1	1	1	1	5	5	5	1	1	1	5	5	5	1	1	1	5	5	5	3	3	3	3	3	3	1	5	1	5	3	1	5	3	1	5	4	1	4	1	3	2	3	2	1
533	1	4	3	5	5	1	5	4	4	4	2	5	4	5	5	4	4	5	3	4	4	4	4	4	5	3	5	5	4	3	4	4	5	4	5	4	5	4	3	5	2	3	2	2	1	3	2	2	3
534	1	4	3	2	2	3	3	3	4	4	2	3	2	3	4	2	2	2	3	4	2	3	4	3	4	4	2	2	2	3	3	2	4	4	3	4	3	4	3	2	2	2	2	3	2	3	3	3	2
535	0	4	2	2	3	2	2	3	3	2	2	4	4	4	3	3	3	3	3	3	3	3	3	3	2	3	3	2	2	3	2	3	3	4	3	2	2	2	2	3	2	2	3	2	3	2	2	2	3
536	0	3	2	4	2	1	3	2	2	2	4	3	3	1	4	2	4	4	1	3	3	2	2	2	2	3	2	2	2	2	2	2	4	2	4	3	4	3	3	3	2	2	4	1	3	2	2	4	4
537	0	3	1	2	3	1	3	2	2	1	4	2	3	1	3	2	4	4	1	2	2	1	1	1	3	3	2	3	1	1	2	3	4	3	4	3	4	3	3	2	3	2	4	2	4	2	2	4	4
538	0	5	5	5	5	1	2	4	4	2	4	2	2	2	4	2	5	5	1	2	2	1	1	1	1	1	1	1	1	1	1	1	4	2	2	2	4	2	3	3	1	1	4	1	1	1	1	4	4
539	0	3	2	2	3	4	2	4	2	4	2	2	2	2	4	3	2	2	3	2	2	3	4	2	4	4	2	2	2	2	2	3	4	4	3	4	3	4	4	2	2	3	3	2	3	2	2	3	2
540	0	3	1	2	2	1	3	3	2	3	3	2	3	4	4	3	3	4	4	4	2	4	3	2	4	4	2	3	3	2	4	2	3	4	3	2	3	2	3	2	2	3	2	3	2	3	2	3	3
541	0	4	2	2	5	1	1	1	1	1	4	3	3	2	3	2	5	5	1	1	1	1	1	1	1	1	1	1	1	1	1	1	1	1	1	1	1	1	1	1	3	4	4	4	3	4	1	1	4
542	0	2	3	4	4	2	4	3	2	4	4	4	4	2	4	2	2	3	2	4	2	4	2	2	2	2	2	3	3	3	2	2	2	4	3	2	3	4	2	3	3	2	3	2	2	2	2	3	2
543	0	3	1	3	3	2	2	3	2	1	4	1	2	1	3	1	3	2	1	1	1	1	1	1	3	2	1	1	1	1	1	2	2	1	5	3	3	3	4	1	2	2	4	1	4	1	1	1	4
544	0	2	2	2	4	1	2	2	3	2	2	2	2	2	2	2	2	2	2	2	2	2	2	2	2	2	2	2	2	2	2	2	2	2	2	2	2	2	2	2	3	3	3	3	3	3	3	3	3
545	0	4	1	4	3	1	3	5	4	2	3	3	3	2	4	2	4	4	1	5	2	1	1	1	1	1	3	2	1	2	1	4	4	3	4	4	4	2	4	3	2	2	4	2	3	2	2	3	4
546	0	4	4	5	3	4	4	5	5	5	5	5	5	1	2	1	1	1	1	1	1	1	1	1	1	1	1	1	1	1	1	1	1	1	1	1	1	2	1	1	2	3	2	2	2	2	2	2	2
547	0	2	2	2	3	2	2	5	5	4	5	4	4	2	2	3	2	2	2	3	2	1	1	2	1	2	2	1	1	2	2	3	2	2	2	3	2	3	2	3	4	4	3	4	4	4	3	3	4
548	0	3	1	3	3	3	3	3	3	3	3	3	3	3	3	3	3	3	3	3	3	3	3	3	3	3	3	3	3	3	3	3	3	3	3	3	3	3	3	3	2	2	3	2	3	2	2	3	4
549	1	3	3	3	3	3	3	4	3	3	3	4	3	3	3	3	4	2	3	2	2	2	3	3	3	3	3	3	3	3	3	3	3	3	3	3	3	2	2	3	2	3	2	3	3	1	2	2	1
550	0	3	3	4	4	2	3	2	4	3	3	3	3	2	3	2	3	3	2	2	2	2	2	3	2	2	2	3	2	2	2	2	2	4	3	2	3	4	4	3	2	1	3	2	3	2	2	3	3
551	0	4	1	5	4	3	5	4	4	4	3	4	4	1	5	1	3	5	1	1	1	1	1	3	1	1	1	1	1	1	1	1	4	4	4	1	5	2	2	1	2	1	4	2	4	2	2	4	4
552	1	5	3	5	4	3	3	3	3	3	5	2	2	3	3	2	3	3	2	3	3	2	2	2	3	3	3	2	3	3	2	3	3	3	3	3	3	2	3	3	2	2	2	3	3	2	3	3	3
553	0	4	2	3	2	1	2	2	2	1	3	2	3	2	3	2	3	3	2	2	2	1	1	2	2	2	2	2	2	2	2	2	3	2	2	2	3	3	2	2	2	2	4	3	3	2	2	2	3
554	0	3	4	3	4	3	5	5	5	3	4	4	4	3	3	3	3	3	2	4	3	2	2	3	3	2	3	3	2	2	3	3	3	3	3	3	2	4	3	2	2	2	3	2	3	2	2	2	3
555	1	4	5	5	3	4	5	5	3	3	4	5	4	5	4	4	3	3	5	4	3	5	4	5	5	5	4	3	5	4	3	3	5	3	4	4	4	4	4	3	2	1	1	2	2	1	1	1	1
556	0	2	1	2	2	2	2	5	5	5	2	4	5	2	2	1	3	4	1	2	1	2	2	4	1	1	1	1	1	2	1	1	4	4	4	2	2	2	4	3	2	2	3	2	3	2	2	3	3
557	0	4	5	5	4	4	4	5	4	4	5	4	4	5	4	5	5	4	4	4	5	4	4	5	5	5	4	5	5	4	4	5	5	5	4	5	4	5	5	4	2	2	2	2	1	2	2	2	2
558	0	2	2	1	3	1	1	3	3	3	3	3	3	2	2	2	3	2	2	2	2	2	2	3	3	3	2	3	2	3	3	2	3	3	3	2	3	3	4	3	2	2	3	2	3	2	2	3	3
559	0	3	4	1	2	1	3	4	4	3	4	4	4	2	2	1	4	3	1	4	2	1	1	3	1	2	3	2	1	2	2	4	4	4	3	2	3	3	3	3	3	3	3	2	2	2	2	3	3
560	1	3	1	3	3	2	4	4	4	4	3	5	3	4	4	3	4	4	3	4	3	3	3	4	4	3	5	4	3	3	3	3	4	5	4	3	3	3	5	3	2	3	2	3	3	2	2	2	2
561	1	3	2	3	2	2	4	4	3	2	4	3	4	2	4	2	3	4	3	3	3	4	4	4	3	2	4	4	4	2	2	3	4	4	4	3	4	3	4	2	1	2	2	1	2	2	2	1	2
562	1	3	1	3	4	1	3	1	1	1	4	1	1	1	4	1	4	4	1	5	5	1	1	3	3	5	5	1	1	1	1	3	4	3	3	3	3	1	3	1	3	3	4	2	2	2	2	2	4
563	1	4	2	4	4	1	4	2	1	1	3	1	1	1	3	2	3	4	1	2	3	2	1	1	1	1	2	1	1	1	1	1	4	1	4	1	4	1	4	4	2	2	4	2	3	1	1	1	4
564	1	3	4	3	5	3	5	4	5	4	3	5	3	5	5	3	4	3	3	3	4	3	5	5	4	5	3	5	3	5	5	4	3	3	5	5	5	5	4	5	2	2	2	2	2	1	1	2	2
565	0	1	2	2	4	2	5	5	5	5	1	4	5	5	5	3	4	4	2	5	3	2	2	4	4	3	5	3	2	2	2	5	5	5	4	3	4	4	5	3	3	2	3	3	2	3	3	3	3
566	1	5	5	3	4	5	3	4	3	4	4	3	3	3	5	4	4	3	4	3	5	5	3	4	4	5	4	5	4	3	5	3	4	3	4	3	4	3	5	3	1	1	1	1	2	2	1	2	1
567	1	2	4	4	4	3	3	3	3	4	4	4	4	4	4	3	3	3	4	3	2	4	3	3	3	3	3	4	2	3	4	4	3	4	4	4	2	3	3	2	2	2	2	2	2	2	2	2	2
568	1	3	1	2	2	2	2	5	1	2	1	3	5	3	3	3	5	5	3	2	3	5	3	3	5	3	5	3	1	3	3	2	5	5	5	3	5	3	3	2	1	1	4	2	4	2	2	3	4
569	1	5	1	5	4	1	1	2	1	1	1	1	1	2	5	2	4	5	1	1	3	1	1	1	2	3	2	1	1	1	1	1	5	2	5	3	5	1	2	1	1	1	4	1	4	1	1	4	4
570	1	2	4	3	4	2	3	2	4	4	4	3	4	4	2	2	3	3	2	2	3	2	2	2	2	4	3	4	3	3	3	3	4	4	3	4	3	3	2	2	2	3	2	2	3	2	2	2	3
571	0	4	1	5	5	2	4	3	2	1	5	1	1	1	5	3	5	5	1	5	3	1	1	1	1	1	5	1	1	4	3	5	5	5	5	5	5	5	5	3	1	1	4	1	4	1	1	4	4
572	0	4	2	2	2	2	4	2	4	2	2	2	2	1	4	1	4	4	1	1	2	1	1	1	2	4	4	2	1	2	2	2	4	2	4	2	4	1	2	1	2	2	4	2	4	2	2	4	4
573	1	3	1	3	3	2	2	3	3	3	4	4	4	2	3	2	5	5	1	3	2	3	3	3	3	3	2	2	2	2	2	2	5	3	4	2	4	2	3	3	2	3	2	2	2	3	3	3	3
574	1	3	2	2	2	2	2	3	2	3	4	2	2	2	2	3	2	3	2	2	3	2	2	3	2	3	2	3	2	3	2	3	2	3	2	3	2	3	2	3	3	2	3	2	3	2	3	2	2
575	0	3	1	4	2	2	3	5	5	5	2	4	4	2	5	1	4	3	1	1	2	3	2	4	4	3	1	1	1	3	2	2	4	4	4	4	3	3	4	4	1	1	3	2	3	3	3	2	2
576	0	2	2	2	1	1	1	1	2	1	2	1	2	1	1	2	1	2	1	1	2	1	1	1	1	2	2	2	2	2	2	2	1	1	2	1	2	2	1	2	4	3	4	3	4	3	3	3	3
577	0	4	3	3	5	4	5	3	4	3	4	4	3	2	4	5	3	3	4	2	4	2	2	5	5	5	2	4	3	4	3	2	3	5	4	4	2	4	5	2	2	3	2	3	3	3	4	1	2
578	0	3	3	3	4	3	4	2	3	3	3	2	3	2	2	1	2	2	1	1	3	1	1	3	1	3	1	1	1	3	1	1	2	3	2	2	2	2	3	1	1	1	2	1	2	1	1	1	1
579	1	2	1	3	1	1	1	2	2	3	2	2	2	5	3	3	3	3	3	3	3	2	2	2	2	2	5	2	2	2	2	2	4	2	4	2	3	3	3	3	3	3	3	2	2	3	3	2	3
580	0	3	2	2	3	2	2	3	4	3	4	4	4	4	4	4	3	3	4	2	4	4	2	4	2	3	4	2	2	3	4	2	4	4	3	2	4	2	4	3	2	2	3	2	2	2	3	3	3
581	0	2	3	4	2	2	3	4	3	4	4	4	3	3	4	4	2	2	4	3	4	2	4	2	3	3	2	3	3	2	2	2	4	4	3	4	4	2	4	3	2	3	2	2	2	3	3	2	2
582	1	3	1	3	2	1	3	3	3	3	3	2	4	2	4	2	4	4	1	2	2	1	1	2	1	2	2	2	1	2	1	1	3	3	4	2	3	2	3	2	2	2	4	2	3	2	2	3	3
583	0	3	4	5	5	5	3	3	4	5	3	5	4	5	4	3	5	3	3	3	5	4	5	5	3	3	4	5	5	3	4	5	4	3	3	3	4	3	3	5	1	2	1	2	1	2	2	2	1
584	1	5	3	5	5	1	3	5	3	4	3	3	3	3	3	3	3	3	3	3	3	3	3	3	3	3	3	3	3	3	3	3	3	3	3	3	3	3	3	3	2	2	3	3	3	2	2	2	2
585	0	3	1	3	3	1	1	1	1	1	4	1	1	2	3	3	5	5	1	3	3	1	1	1	1	4	4	1	1	1	1	1	5	3	4	5	5	3	3	1	1	1	4	1	4	1	1	4	4
586	0	3	2	3	2	3	3	3	4	2	3	2	3	2	3	2	3	3	2	2	2	2	2	2	3	3	3	2	2	3	2	2	3	3	2	2	3	3	3	2	2	2	3	2	2	2	2	1	3
587	0	1	2	3	3	3	3	2	4	3	4	4	3	4	3	2	4	4	2	4	2	2	3	2	3	2	3	2	2	2	2	5	3	2	4	2	4	2	2	4	2	2	2	2	3	2	2	2	2
588	1	4	5	5	5	5	5	4	4	5	5	4	3	5	3	4	5	4	4	4	4	5	3	5	3	4	3	5	5	5	5	4	4	3	5	3	5	3	3	4	1	2	1	2	2	1	2	1	2
589	0	3	1	3	2	1	2	3	4	4	2	3	4	2	3	2	5	3	3	2	2	3	2	3	3	3	3	3	1	3	2	2	4	4	4	3	3	4	4	2	2	2	3	2	3	2	2	2	4
590	0	3	3	4	4	1	2	5	3	3	2	4	4	2	5	2	4	5	1	4	4	3	2	4	3	3	5	3	1	4	3	4	4	4	5	4	4	3	4	3	2	2	3	2	3	2	3	4	3
591	0	2	2	2	3	3	2	3	2	1	2	1	2	2	2	1	2	3	2	3	2	2	2	3	3	4	2	3	2	2	4	2	2	3	2	4	2	3	4	2	2	3	3	3	2	3	3	3	3
592	1	3	1	3	2	1	4	5	4	4	3	5	5	3	2	3	3	3	2	3	3	3	4	4	2	3	3	4	3	3	3	4	4	4	3	3	3	3	3	4	2	2	2	2	2	3	2	2	2
593	0	2	2	2	2	2	2	1	1	1	2	2	1	1	2	2	2	2	2	1	2	1	1	2	2	2	2	2	1	2	2	2	1	1	2	2	2	2	1	1	4	4	4	4	4	4	3	4	4
594	1	5	5	5	5	5	5	2	1	1	2	1	2	3	4	2	3	3	3	3	3	3	3	3	3	3	3	3	3	3	3	3	3	2	3	3	3	3	2	3	2	2	3	3	1	1	1	1	1
595	1	5	4	4	3	4	4	5	3	3	4	5	3	3	5	4	3	5	5	3	3	4	4	5	5	4	3	3	4	5	3	3	5	4	3	5	5	5	4	5	1	1	2	2	1	2	2	1	1
596	1	4	1	3	3	2	3	2	2	2	4	2	2	2	4	2	3	3	1	1	1	1	1	1	1	1	2	1	1	1	1	1	4	2	4	3	2	2	3	2	2	2	3	2	2	2	2	4	4
597	1	3	1	3	2	1	1	3	3	2	3	3	3	3	3	3	3	3	3	3	3	3	3	3	3	3	3	3	3	3	3	3	3	3	3	3	3	3	3	3	2	2	2	2	2	2	2	2	2
598	1	5	1	4	3	1	3	2	3	3	5	1	2	3	5	5	5	5	2	1	1	2	1	3	1	5	3	3	1	1	1	1	5	2	5	1	5	2	1	3	3	2	4	1	3	3	3	4	4
599	1	2	2	2	3	3	3	3	4	3	3	4	2	3	4	2	4	2	4	4	3	4	3	4	3	4	2	3	4	4	2	4	4	3	2	3	3	4	2	2	2	2	2	2	2	3	3	2	2
600	1	3	1	3	3	3	3	3	3	3	3	2	2	3	3	3	3	3	2	3	3	3	3	3	3	3	3	3	3	3	3	3	3	3	3	3	3	3	3	3	3	2	3	2	2	2	2	2	3
601	1	5	1	5	5	1	5	1	1	1	1	1	1	1	3	1	3	3	1	3	2	1	2	2	2	3	2	2	2	2	1	3	5	2	2	2	3	2	3	3	4	2	4	3	3	3	1	4	4
602	0	3	3	2	1	1	3	1	1	1	4	1	3	3	4	2	2	3	1	4	3	1	1	1	1	2	3	1	1	1	1	3	3	2	2	3	4	2	1	3	2	2	4	2	3	1	1	4	4
603	0	1	1	3	5	2	3	3	3	3	3	3	3	3	3	3	3	3	3	3	3	3	3	3	3	3	3	3	3	3	3	3	3	3	3	3	3	3	3	3	3	3	3	3	3	3	3	3	3
604	1	3	1	2	1	1	3	4	5	3	2	3	5	2	2	3	3	3	4	2	4	4	2	4	4	2	2	4	2	2	4	2	2	2	4	4	2	4	2	2	3	3	3	3	3	3	3	3	3
605	0	1	3	1	1	1	2	1	1	1	1	1	1	3	3	4	4	4	5	4	4	4	3	4	3	3	4	4	5	3	4	3	5	5	4	4	3	2	3	3	2	2	2	3	1	3	3	2	2
606	1	4	3	4	4	4	3	3	4	5	5	5	5	4	3	4	4	4	4	4	3	3	4	3	2	4	4	3	4	4	3	4	4	4	3	4	4	4	4	3	2	2	2	2	2	3	2	2	2
607	1	3	2	2	2	3	4	5	5	5	4	4	5	1	1	1	1	1	1	1	1	2	2	2	2	1	1	2	2	2	1	2	1	2	1	1	1	1	1	1	1	1	1	1	1	1	1	1	1
608	1	5	1	5	5	1	5	5	1	1	1	1	1	3	5	2	5	5	1	4	5	2	1	2	5	1	5	1	3	3	3	3	4	3	3	3	3	2	3	4	1	1	4	1	4	1	1	1	4
609	1	5	2	4	4	4	4	4	5	4	3	3	3	4	4	4	5	5	5	5	5	5	5	5	5	5	5	5	5	5	5	5	5	5	5	5	4	4	4	4	2	2	2	2	3	1	2	1	4
610	0	3	1	3	2	3	2	2	2	1	5	3	3	2	4	1	5	5	1	2	2	2	1	2	2	2	3	2	2	3	2	3	4	2	4	4	4	3	2	2	1	1	4	2	4	1	1	4	4
611	0	4	1	5	5	2	4	2	2	1	5	1	3	2	4	1	5	5	2	3	2	1	1	1	1	2	2	1	1	1	1	2	5	3	4	3	4	3	3	1	1	1	4	1	4	1	1	4	4
612	0	4	2	4	3	4	2	3	4	3	4	4	2	3	4	4	2	2	3	4	3	2	4	4	4	3	2	2	4	2	3	2	2	2	3	2	4	4	3	3	2	2	2	2	3	2	2	2	2
613	0	3	2	3	4	2	3	4	4	3	4	2	3	2	3	3	4	4	2	3	3	2	2	2	3	3	3	3	3	3	2	3	4	2	4	4	3	3	3	3	2	2	3	2	3	2	2	2	3
614	1	3	3	4	3	5	3	5	3	5	4	5	3	3	3	3	3	3	3	3	3	3	3	3	3	3	3	3	3	3	3	3	3	3	3	3	3	3	3	3	2	2	2	2	2	2	2	2	2
615	1	3	2	3	2	2	4	4	4	3	2	4	4	2	4	2	3	4	3	4	2	4	2	4	2	3	4	3	2	2	3	3	3	2	4	3	3	2	4	3	2	2	3	3	2	3	2	2	3
616	0	3	3	3	3	3	4	4	3	3	4	3	4	3	4	4	4	4	3	4	4	3	3	3	3	3	3	3	3	3	4	3	4	4	4	4	4	4	3	4	4	4	4	4	4	4	4	4	3
617	1	3	3	4	4	3	5	3	3	4	5	3	3	5	5	4	3	5	5	4	3	4	4	3	5	3	4	4	4	3	3	4	3	5	3	4	5	5	4	4	1	1	1	1	1	1	2	1	1
618	1	3	3	3	2	3	2	4	4	3	4	3	3	3	3	3	3	3	2	3	2	2	2	2	2	2	2	2	3	2	3	2	3	2	3	2	4	3	3	3	3	3	3	3	4	4	3	3	3
619	1	5	1	5	3	3	5	5	5	5	5	5	5	3	5	5	5	4	3	5	5	2	2	4	5	4	4	4	4	4	4	4	4	4	4	4	4	4	4	4	2	2	2	2	2	2	2	2	2
620	1	3	1	3	3	2	2	2	2	2	2	2	3	2	2	2	2	2	2	2	2	2	2	2	2	2	2	2	2	2	2	2	2	2	2	2	2	2	2	2	3	3	3	3	3	3	3	3	3
621	0	1	3	2	1	1	2	1	2	2	1	1	1	3	3	3	3	3	1	3	3	2	2	2	2	3	2	2	2	2	3	3	2	2	2	3	3	2	2	3	2	2	4	4	3	2	2	4	3
622	0	4	2	4	4	2	4	3	4	2	5	3	4	2	3	3	5	5	3	3	4	2	4	4	2	4	4	3	3	3	2	4	4	4	4	2	3	3	4	4	2	2	1	1	2	1	1	2	2
623	1	4	5	3	4	4	4	3	4	4	4	5	3	3	3	5	5	4	5	4	5	4	5	4	3	5	3	3	5	5	3	4	4	5	4	4	5	5	5	5	2	1	1	2	2	2	2	1	2
624	1	1	2	2	1	1	2	1	2	1	1	1	1	1	2	1	1	1	2	2	2	2	1	2	1	1	1	1	2	2	1	2	1	1	1	2	1	2	1	2	3	4	3	4	3	4	3	3	3
625	1	3	4	3	4	4	5	5	4	5	4	4	4	3	5	3	5	5	2	5	5	3	3	3	1	4	4	3	3	3	3	4	5	5	5	5	5	3	5	2	2	1	3	1	3	1	1	1	3
626	0	3	1	2	2	1	5	3	5	3	5	3	3	3	3	3	4	3	3	3	3	2	2	2	2	3	4	3	3	3	2	4	3	3	5	4	4	2	4	2	2	2	4	1	3	1	1	4	3
627	1	3	2	2	2	1	2	3	4	3	3	3	4	3	2	2	3	3	1	3	2	2	1	3	2	2	3	4	1	4	2	3	3	3	3	3	3	3	3	3	2	2	2	2	2	2	2	2	2
628	0	3	5	4	4	3	4	5	4	4	4	4	4	4	5	5	5	3	3	5	3	3	4	5	3	5	5	4	5	5	5	3	5	5	5	5	5	5	4	3	1	1	1	2	1	2	1	2	2
629	1	3	1	2	2	1	3	1	5	3	5	1	4	1	5	1	5	5	1	1	2	1	1	1	1	1	1	2	1	1	1	1	5	1	5	3	5	2	3	2	2	2	4	1	3	1	2	2	3
630	0	5	1	3	3	1	1	3	5	1	1	5	5	1	5	1	5	5	1	3	3	1	1	1	3	1	3	5	1	1	1	3	3	1	5	4	3	1	3	1	4	1	4	1	4	1	1	4	4
631	1	4	4	4	5	5	3	4	5	4	3	3	5	2	5	2	5	5	3	3	3	3	3	3	3	3	2	3	3	3	3	3	5	3	4	2	5	2	2	3	2	3	3	3	2	3	3	2	3
632	0	1	1	1	5	1	3	4	5	2	5	5	1	3	5	2	4	4	4	5	4	1	1	5	5	1	5	4	1	2	4	4	5	4	5	2	4	4	5	1	1	1	2	1	4	1	1	2	4
633	1	4	1	4	3	1	4	3	3	3	3	3	3	3	4	4	5	5	3	3	3	3	5	5	5	5	5	4	4	4	4	4	3	3	3	3	3	2	2	2	4	4	4	4	4	4	4	4	4
634	0	3	1	5	3	1	1	1	2	1	4	4	2	2	2	3	4	4	1	1	1	2	2	1	3	2	3	2	1	1	1	1	5	3	5	2	5	2	2	4	2	2	4	2	3	2	2	4	4
635	1	3	3	5	5	4	4	5	3	5	5	5	4	4	3	3	3	5	4	4	5	4	4	3	3	5	3	4	4	5	3	5	3	4	5	3	4	5	3	4	1	2	1	2	2	2	1	2	2
636	0	3	5	5	5	4	3	5	3	3	5	3	4	5	4	3	3	3	3	3	3	3	5	5	4	4	5	3	5	5	5	5	5	4	5	4	5	5	4	5	1	2	1	1	1	2	1	2	1
637	0	5	5	5	5	5	5	1	1	1	1	1	1	3	3	3	3	3	3	3	3	3	3	3	3	3	3	3	3	3	3	3	3	3	3	3	3	3	3	3	4	4	3	4	3	4	4	4	4
638	0	2	1	2	2	1	5	2	2	2	2	2	2	3	2	2	2	3	2	3	3	2	3	2	3	2	2	2	2	3	3	2	3	3	2	3	3	2	2	3	3	3	2	3	3	3	3	3	3
639	0	4	1	3	3	1	3	2	2	1	5	1	2	3	4	3	5	4	2	4	4	1	1	1	1	4	4	2	1	1	1	3	5	3	5	4	4	4	4	2	1	1	4	1	4	1	1	4	4
640	0	2	2	3	4	2	4	5	3	2	1	3	4	2	4	2	4	3	1	2	1	2	2	2	2	2	2	2	2	2	2	2	4	4	4	3	3	2	3	3	2	2	3	2	3	2	2	2	3
641	0	3	2	2	3	3	3	3	3	3	3	2	3	2	3	2	5	2	3	4	4	2	4	2	4	3	4	4	4	3	3	2	4	2	3	2	3	2	4	3	3	2	1	2	3	2	3	3	2
642	1	4	4	3	3	4	3	2	2	3	3	2	3	3	3	4	3	3	3	2	4	3	4	3	3	2	3	2	2	2	3	3	2	4	2	3	2	3	4	4	3	2	3	3	2	3	2	2	2
643	1	4	1	2	3	1	4	1	1	1	5	1	1	2	3	3	3	3	1	2	3	1	1	1	1	3	3	1	1	1	1	3	3	1	3	3	4	4	4	2	2	2	4	2	4	1	1	1	4
644	1	3	1	3	3	2	3	3	3	3	3	3	3	3	3	3	5	3	3	3	3	3	3	3	3	3	3	3	3	3	3	3	3	3	3	3	3	3	3	3	3	2	3	2	2	3	2	3	3
645	1	4	1	2	3	2	2	2	1	1	4	1	1	1	1	1	5	4	1	1	2	1	1	1	1	1	1	1	1	1	1	1	3	1	5	3	3	1	1	1	1	1	4	1	4	1	1	4	4
646	1	4	1	5	5	2	5	2	5	2	5	3	3	1	2	3	2	3	2	2	3	2	2	4	3	2	2	3	2	2	2	2	4	3	2	4	2	4	4	4	2	2	3	2	3	2	2	2	3
647	0	3	2	3	3	2	3	2	3	2	3	2	4	2	3	3	5	3	3	2	3	4	3	3	4	3	3	4	4	3	3	2	4	4	4	3	4	4	3	3	2	2	3	2	2	3	2	2	3
648	1	3	2	3	3	2	2	3	5	4	1	3	3	3	3	3	3	3	3	3	3	3	3	3	3	3	3	3	3	3	3	2	3	3	3	3	3	3	3	3	3	3	3	3	3	3	3	3	3
649	1	3	1	3	3	1	3	4	1	1	4	1	1	1	3	1	3	3	3	3	3	3	3	3	3	3	3	3	3	3	3	3	3	3	3	3	3	3	2	3	3	3	2	2	2	2	2	1	4
650	1	4	3	4	3	4	4	4	3	3	3	3	3	4	3	3	4	3	3	4	3	4	3	3	3	4	3	4	3	4	3	4	3	4	3	4	3	4	3	4	3	2	3	2	2	2	3	2	2
651	1	4	1	3	3	2	3	4	4	4	1	4	4	1	2	2	4	4	2	3	2	4	4	4	4	3	3	3	3	4	4	3	3	3	3	3	3	3	3	3	2	2	2	2	2	2	2	2	2
652	1	4	1	4	4	1	2	1	1	1	3	2	2	2	4	2	4	4	1	2	3	1	1	2	1	2	2	3	1	2	3	3	4	2	4	3	4	3	4	2	2	2	4	3	3	2	2	2	4
653	1	5	3	5	4	1	2	1	2	2	4	2	2	2	1	1	4	4	1	2	3	2	4	3	2	2	2	2	3	2	2	2	3	3	2	1	3	3	3	2	3	2	2	2	2	2	2	2	4
654	0	4	2	2	2	2	3	2	2	4	3	4	3	4	4	3	4	3	3	3	4	3	4	2	3	3	3	2	3	2	3	4	3	2	3	4	3	2	3	3	2	3	2	3	2	3	2	3	2
655	0	3	1	3	4	2	2	3	4	4	3	3	3	3	3	2	3	3	2	3	2	2	2	3	2	2	2	2	2	2	2	2	3	3	2	2	3	2	3	2	3	3	3	2	2	2	2	3	3
656	0	3	1	1	1	1	5	1	2	2	4	2	2	3	3	1	3	2	2	2	1	3	3	3	4	1	4	2	3	1	2	4	1	2	3	2	3	3	3	3	3	2	3	3	2	3	2	4	4
657	0	2	1	2	2	2	2	2	4	4	2	2	2	3	3	2	4	3	2	3	2	2	2	2	2	2	2	2	2	2	2	2	2	2	2	2	2	2	2	2	3	3	3	3	3	3	3	3	3
658	0	4	1	5	5	3	3	4	5	5	4	5	1	2	5	2	5	5	1	2	4	1	1	4	3	4	3	3	1	3	1	4	5	2	5	3	5	3	2	3	2	1	4	1	3	1	1	1	4
659	0	4	2	3	2	2	2	2	2	3	3	3	3	3	3	2	5	4	4	4	3	2	3	4	4	4	4	2	2	2	3	4	4	3	4	4	4	3	3	2	2	1	3	2	3	2	2	4	4
660	0	3	1	3	3	3	3	3	3	3	3	3	3	3	3	3	5	5	2	3	3	3	3	3	3	3	3	3	3	3	3	3	3	3	4	3	3	3	3	3	2	1	4	1	3	2	2	4	4
661	0	3	2	2	2	3	2	4	4	4	4	4	3	2	2	2	2	2	2	2	2	2	2	2	3	2	2	2	3	3	2	2	2	2	3	3	3	3	2	2	3	2	2	2	3	4	3	3	2
662	0	3	3	3	2	3	3	2	2	1	2	2	3	1	1	1	1	1	1	1	2	1	1	2	1	1	1	2	1	1	1	2	1	2	1	1	1	2	1	1	2	1	2	1	2	2	1	2	2
663	1	5	5	4	5	5	4	5	5	4	4	4	5	5	4	5	4	4	5	4	5	4	5	5	4	5	5	5	5	4	5	5	4	4	5	5	5	5	4	4	2	2	2	2	2	2	2	2	2
664	1	5	1	5	5	1	5	2	3	4	1	2	2	5	5	2	2	2	3	5	3	2	2	2	4	3	5	4	2	5	2	5	4	3	3	2	3	2	3	2	3	2	3	3	3	3	3	3	3
665	1	3	3	4	3	3	3	4	4	3	4	4	4	3	3	3	3	3	2	4	3	3	2	2	2	2	3	2	2	2	2	4	4	2	3	4	3	4	3	3	2	3	2	1	2	2	2	2	2
666	1	3	5	3	5	3	3	5	3	5	4	3	5	5	5	5	3	3	5	5	4	3	5	5	3	3	5	5	4	4	4	4	4	5	4	5	3	5	4	3	1	1	1	2	2	2	2	1	1
667	1	2	3	3	4	2	3	4	2	4	4	3	2	2	2	4	3	4	2	4	2	3	4	3	3	3	2	2	4	4	3	2	4	3	4	2	2	3	2	4	2	2	3	2	2	3	2	2	2
668	1	3	3	3	3	1	4	2	4	4	4	3	3	4	3	4	3	3	3	3	3	3	3	3	3	3	3	3	3	3	3	3	3	3	3	3	3	3	3	3	2	3	3	2	2	3	2	2	3
669	1	5	1	5	5	3	4	4	1	1	5	2	1	4	4	3	4	4	1	1	1	1	1	1	1	1	1	1	1	1	1	1	5	1	5	5	5	5	5	5	2	1	3	2	3	1	1	1	4
670	0	4	2	2	3	3	3	2	2	3	2	4	2	3	2	4	4	4	2	2	4	3	4	4	2	3	2	2	2	2	3	4	2	3	4	3	2	4	4	3	3	2	2	2	2	3	3	2	2
671	1	4	4	4	5	4	3	3	4	3	4	3	3	2	3	3	3	3	3	3	3	3	3	3	3	3	3	3	3	3	3	3	3	3	3	3	3	3	3	3	2	2	3	2	3	2	2	3	3
672	1	5	4	4	4	5	5	5	5	4	4	5	5	4	4	4	4	5	4	4	5	4	4	5	5	4	5	5	4	5	5	4	5	5	5	4	4	4	4	4	1	1	1	1	1	1	1	1	1
673	1	3	3	3	2	5	3	3	3	3	3	3	3	3	3	3	3	3	3	3	3	3	3	3	3	3	3	3	3	3	3	3	3	3	3	3	3	3	3	3	2	2	2	2	2	2	2	2	2
674	1	3	1	3	3	1	1	4	4	3	3	3	3	3	3	3	5	5	3	3	2	3	2	3	2	2	4	3	2	4	3	2	5	5	5	3	2	3	3	2	3	2	2	3	2	3	2	3	2
675	1	4	4	4	4	4	4	4	4	4	4	4	4	4	4	4	4	4	4	4	4	4	4	4	4	4	4	4	4	4	4	4	4	4	4	4	4	4	4	4	2	2	2	2	2	2	2	2	2
676	1	1	2	1	2	2	2	2	2	3	3	3	3	3	3	3	2	2	3	2	2	2	3	2	3	2	3	2	2	2	3	3	2	2	2	2	2	3	2	2	3	3	4	3	3	3	3	3	3
677	0	2	3	2	2	2	3	2	4	4	2	3	2	3	3	3	3	2	3	4	2	3	3	4	4	4	2	2	2	3	4	2	2	2	4	4	2	4	3	3	2	3	2	2	2	2	2	2	3
678	0	4	1	3	3	2	2	2	2	2	2	2	3	2	4	2	4	4	1	4	3	2	2	2	4	3	2	2	2	2	3	3	4	4	4	3	4	2	2	2	2	2	3	1	3	1	1	2	4
679	0	1	1	3	4	1	5	3	4	4	5	4	4	1	4	5	5	5	2	5	3	1	2	4	5	3	4	4	1	3	4	5	3	5	5	5	4	5	5	4	1	1	4	1	2	2	2	4	4
680	1	3	3	2	3	3	3	4	3	2	3	4	3	2	3	4	3	4	3	3	3	2	3	3	2	3	2	3	2	3	3	2	3	2	3	4	3	3	2	3	2	3	3	2	3	2	3	2	3
681	1	4	2	4	4	3	4	4	4	4	3	4	2	3	4	4	5	4	1	4	3	2	2	4	3	3	4	3	2	2	2	3	5	3	4	4	4	4	4	3	2	2	4	2	2	2	2	4	4
682	1	4	1	3	3	1	4	4	4	3	3	2	2	4	4	3	4	4	2	3	3	2	2	2	4	4	4	3	2	4	2	3	4	3	4	2	4	2	4	4	2	2	3	2	3	2	2	2	3
683	1	3	2	3	3	3	2	3	2	3	3	3	3	3	3	4	3	4	4	4	3	3	4	4	3	2	4	3	3	2	3	4	4	3	3	2	3	4	3	4	3	2	3	2	1	3	3	2	2
684	0	3	1	5	5	1	1	5	5	5	5	3	3	5	5	5	5	5	1	3	5	3	1	3	1	5	5	1	1	1	1	5	5	5	5	5	5	1	5	1	1	1	4	1	4	1	1	2	4
685	1	5	1	5	4	3	5	5	3	1	5	5	5	4	2	4	2	2	2	4	2	4	2	2	4	2	4	2	4	4	3	2	3	3	3	3	3	3	4	3	2	2	3	1	3	1	1	4	4
686	1	4	4	3	4	4	4	5	4	4	5	5	5	2	2	3	3	3	3	2	2	3	3	3	3	2	2	3	2	2	2	2	3	3	3	3	3	2	2	3	2	2	2	3	3	3	2	2	2
687	0	1	1	2	2	2	2	1	1	2	1	1	1	1	1	2	2	2	2	1	2	1	1	1	2	2	2	1	1	2	1	1	2	1	2	1	2	1	2	2	4	4	4	4	3	3	4	4	3
688	0	3	1	5	3	1	4	3	3	2	5	1	1	3	5	3	4	4	3	5	5	3	3	3	3	4	4	3	3	5	3	4	4	3	4	4	4	3	4	1	2	1	4	1	1	1	1	1	4
689	0	2	2	2	2	2	2	4	3	3	3	3	4	2	4	3	3	4	3	2	2	2	2	3	4	3	2	3	2	2	3	2	2	3	2	3	3	2	4	3	3	3	3	3	1	3	3	3	3
690	0	2	2	2	3	2	3	2	1	1	4	1	3	2	2	3	4	4	3	2	3	2	2	2	3	3	4	2	2	1	4	2	4	2	4	4	3	2	2	1	2	2	4	2	4	2	2	4	3
691	0	3	1	3	3	1	3	3	2	3	4	3	3	4	4	2	3	3	1	4	3	3	3	3	3	3	3	3	3	3	3	4	3	4	4	3	3	3	3	3	2	1	3	2	3	1	1	1	3
692	0	4	1	4	3	1	2	2	2	2	4	2	2	3	3	2	4	4	1	3	3	1	1	1	2	3	3	2	1	2	1	3	4	3	3	3	3	3	3	2	2	2	4	1	4	1	1	4	4
693	1	4	4	5	5	5	5	4	5	5	5	4	4	4	4	4	4	4	5	5	5	5	4	5	5	5	4	5	5	4	5	4	5	5	4	5	5	5	4	5	1	2	2	2	1	1	1	1	2
694	0	3	1	5	3	1	3	3	5	5	3	5	5	3	5	3	3	3	4	3	3	3	3	3	3	3	3	3	3	3	2	4	5	5	3	3	3	4	4	5	2	2	4	2	2	2	2	1	4
695	0	4	5	5	5	4	5	4	4	4	5	5	4	5	4	4	4	5	5	4	5	4	5	4	5	5	4	5	5	4	5	5	5	5	5	4	5	4	4	5	2	2	2	2	2	2	2	2	2
696	0	4	2	4	2	4	3	4	4	4	3	4	4	4	2	4	2	2	4	4	3	4	3	2	2	2	4	2	3	2	4	4	2	4	2	4	4	2	3	2	3	2	3	3	3	2	3	2	3
697	0	3	1	3	3	1	3	3	3	3	3	3	3	3	3	3	3	4	3	3	3	3	1	2	1	3	4	3	1	2	2	2	3	2	2	3	3	3	3	3	2	2	3	2	3	3	3	3	2
698	0	3	3	3	2	1	1	2	3	3	3	2	2	2	2	3	3	3	2	3	3	3	3	3	3	3	3	3	3	3	3	3	3	3	3	3	3	3	3	3	2	2	4	2	3	2	2	3	4
699	0	5	5	5	5	5	5	4	3	3	4	4	3	3	4	2	4	4	3	3	3	3	2	4	2	2	4	3	3	2	3	4	4	4	4	3	3	2	3	4	1	1	1	1	2	2	1	1	1
700	0	3	3	4	4	4	4	3	4	4	4	4	4	2	3	4	4	5	2	4	4	4	3	3	4	4	4	4	4	4	3	2	4	3	4	3	4	4	4	4	3	2	2	2	2	3	3	1	3
701	0	3	3	3	3	3	3	3	3	3	3	3	3	3	3	2	3	3	3	3	2	2	2	3	2	2	3	3	2	2	2	3	4	3	4	3	3	2	2	3	4	4	4	4	4	4	3	4	4
702	1	2	1	2	2	1	2	1	3	2	2	2	2	2	3	2	4	4	2	4	3	1	1	2	2	4	3	2	2	3	2	4	4	2	3	3	4	2	2	2	2	1	4	2	4	2	1	3	4
703	1	4	3	4	2	4	3	3	3	4	2	4	4	4	2	2	4	2	4	2	4	4	4	4	2	2	3	3	5	4	3	2	4	3	3	3	4	3	4	3	2	3	2	3	2	2	2	3	3
704	1	5	5	4	5	4	5	4	5	4	5	4	4	5	5	4	4	5	5	5	5	4	5	4	4	5	5	4	5	5	4	4	5	5	4	4	5	4	5	5	2	2	1	2	2	1	1	2	1
705	1	5	1	5	5	1	5	5	4	4	2	3	3	5	3	1	5	4	1	4	2	2	2	4	4	2	4	4	3	3	3	4	5	4	5	3	5	3	4	3	3	2	3	1	1	1	1	2	2
706	1	5	5	5	5	5	5	3	3	3	2	3	3	3	3	4	3	3	3	3	3	2	3	3	3	3	4	3	3	3	2	4	3	3	3	4	3	3	3	3	3	3	4	3	3	3	3	4	4
707	1	3	4	3	5	5	3	4	5	4	4	4	5	5	3	4	3	5	4	3	3	3	4	4	5	5	5	5	5	5	4	5	5	5	3	5	3	3	3	5	2	2	2	2	2	1	2	2	2
708	0	4	2	2	2	3	3	3	4	4	2	3	3	2	3	3	4	4	3	2	4	4	3	3	3	4	4	3	4	3	4	2	3	4	4	4	2	2	2	2	3	2	2	2	3	3	2	2	2
709	0	3	1	3	1	1	2	2	4	1	4	1	1	4	2	4	3	4	1	1	3	2	2	1	3	2	3	3	3	3	3	3	3	3	3	3	3	3	3	3	2	2	3	2	3	1	1	4	4
710	0	3	1	3	3	1	3	4	4	2	3	2	4	2	3	2	4	4	2	2	2	2	2	2	2	2	4	2	2	4	3	2	4	3	4	3	3	3	3	2	2	2	3	2	2	2	2	4	4
711	0	1	5	1	2	1	3	4	3	3	3	3	3	3	3	3	3	3	2	3	3	3	2	3	3	3	3	2	2	3	2	3	3	3	3	3	3	3	2	3	2	2	2	2	2	2	3	3	3
712	0	5	1	5	5	2	3	2	2	2	5	2	2	2	3	4	5	5	2	2	3	1	1	1	3	3	1	1	1	4	1	1	4	1	1	1	3	1	3	1	1	1	4	1	4	1	1	4	4
713	0	2	1	2	2	1	3	2	3	3	2	2	3	2	4	2	3	3	1	2	2	2	1	2	2	2	3	1	1	2	2	3	3	3	2	2	3	2	3	3	2	2	3	2	3	3	2	3	3
714	0	4	1	5	3	2	1	5	5	5	1	5	5	1	2	4	1	3	4	1	4	5	5	5	5	5	1	5	5	3	5	1	1	3	1	4	1	2	3	1	3	3	1	4	4	4	4	4	1
715	1	5	1	4	4	1	1	1	2	2	5	2	2	3	2	1	5	3	1	4	3	1	1	1	2	3	5	2	1	3	1	4	5	3	5	4	3	4	4	4	3	2	4	3	3	2	3	3	2
716	1	4	2	3	2	3	3	3	4	3	2	3	4	3	4	5	5	3	4	3	3	2	2	3	5	4	3	4	4	3	4	2	5	3	3	4	4	4	5	3	2	2	2	2	2	3	2	2	3
717	1	4	5	3	3	4	5	3	3	4	3	3	4	3	3	3	3	3	1	5	4	1	1	3	3	4	4	1	1	1	1	3	4	1	4	3	3	3	3	1	2	2	4	2	2	2	2	4	4
718	1	5	3	4	4	3	4	4	5	3	3	3	4	5	5	5	3	4	5	3	4	3	5	3	4	3	5	4	3	3	3	5	3	3	5	4	4	3	3	4	1	1	2	2	2	2	2	1	1
719	1	5	1	5	5	1	3	5	5	5	5	1	5	5	5	5	5	5	5	5	5	5	5	5	5	5	5	5	5	5	5	5	5	5	5	5	5	5	5	1	1	1	1	1	1	1	1	1	1
720	1	3	1	4	3	1	3	2	2	1	4	1	1	3	3	3	5	4	2	4	2	1	1	1	2	2	3	1	1	3	3	3	5	2	4	3	2	2	3	3	2	2	4	2	3	2	2	3	4
721	0	2	1	4	2	3	3	3	3	2	3	3	4	2	3	2	4	4	1	2	2	1	1	1	1	2	2	2	1	2	2	2	3	2	3	2	3	2	3	2	2	2	3	2	3	2	2	3	3
722	1	4	4	4	4	3	4	4	4	3	4	4	4	2	3	4	5	4	1	1	1	1	1	3	2	2	4	3	1	2	2	2	5	2	5	3	3	3	3	3	2	2	3	2	3	2	2	4	4
723	1	4	5	5	5	3	3	3	4	5	3	3	5	4	5	5	5	4	5	5	4	4	3	3	3	5	3	3	5	5	4	3	3	3	3	5	4	4	5	3	2	2	2	2	2	1	1	1	1
724	0	5	1	5	3	1	1	1	3	3	3	3	3	2	4	3	4	4	1	1	1	1	1	1	1	1	1	1	1	3	1	1	4	4	4	3	3	3	3	1	1	1	4	1	4	1	1	4	4
725	0	3	1	3	3	2	2	4	4	3	4	4	4	3	4	3	3	3	2	2	3	3	2	3	3	3	2	4	2	2	3	4	4	4	3	3	3	3	4	3	2	2	3	2	3	2	2	2	3
726	0	2	1	2	2	1	5	5	5	5	3	4	5	3	5	3	4	3	3	3	2	3	3	3	4	3	3	4	3	3	3	3	1	4	4	3	3	2	3	2	3	2	2	3	2	3	3	3	2
727	0	3	1	3	2	1	2	4	4	3	3	3	3	3	3	3	3	3	3	3	3	3	3	3	3	3	3	3	3	3	3	3	3	3	3	3	3	3	3	3	2	2	3	2	2	2	2	2	2
728	0	5	2	5	4	3	4	1	2	2	4	1	2	2	4	3	4	4	1	3	3	2	1	1	3	3	2	2	1	1	2	4	4	4	5	3	4	4	4	2	2	1	4	1	1	1	1	3	4
729	0	3	2	3	3	3	2	3	3	3	3	3	2	1	3	3	3	3	3	3	3	3	3	3	3	3	3	3	3	3	3	3	3	3	3	3	3	3	3	3	2	2	4	2	4	1	1	2	4
730	1	3	1	4	4	1	2	2	2	3	1	2	3	3	2	2	4	2	2	3	3	1	1	2	3	3	3	2	2	2	2	3	5	4	3	4	3	2	3	4	1	1	2	2	4	1	1	4	4
731	0	3	1	3	3	3	3	3	3	3	3	3	3	3	3	3	3	3	3	3	3	3	3	3	3	3	3	3	3	3	3	3	3	3	3	3	3	3	3	3	3	3	3	3	3	3	3	3	3
732	0	2	2	3	3	2	2	3	3	4	4	2	2	2	3	3	3	3	3	3	3	3	3	3	3	3	3	3	3	3	3	3	3	3	3	3	3	3	3	3	3	2	4	3	3	2	3	4	2
733	0	3	1	3	4	1	1	2	3	2	3	3	3	2	4	3	5	5	1	3	3	2	2	3	3	3	4	4	2	3	2	4	5	2	5	4	5	3	3	3	2	1	3	2	3	2	2	4	4
734	1	4	4	4	3	4	3	4	2	3	3	4	4	3	4	2	2	2	4	2	2	4	3	3	2	3	4	4	2	3	2	2	3	4	4	3	3	2	4	4	3	3	2	3	2	2	2	3	2
735	1	5	5	3	3	5	4	3	4	4	5	4	3	3	4	5	3	3	3	5	4	3	3	5	3	5	4	4	3	5	3	3	5	3	3	4	3	4	3	3	2	2	1	1	1	2	1	1	1
736	0	2	1	2	2	1	4	1	2	1	5	2	1	4	4	2	4	4	2	4	3	2	2	2	3	3	4	3	2	3	2	4	3	2	4	4	4	3	4	2	2	1	4	1	4	1	1	3	4
737	0	1	2	2	1	2	1	2	1	1	2	2	2	2	2	1	2	2	2	1	2	1	1	2	1	2	1	2	2	2	2	1	2	2	2	1	2	1	2	2	4	4	3	3	4	4	3	4	4
738	1	5	1	5	3	1	5	1	3	1	5	1	3	1	3	1	3	3	1	1	2	1	1	1	1	1	3	1	1	1	1	1	1	2	5	3	4	1	4	1	1	1	4	1	4	1	1	4	4
739	1	5	4	4	5	5	4	5	4	5	4	5	5	5	5	4	5	5	4	5	4	5	4	4	5	5	5	5	4	4	4	4	4	5	4	4	5	5	4	4	1	1	1	1	1	1	1	1	1
740	0	2	3	3	4	3	2	4	4	4	2	3	4	2	3	3	3	3	3	3	3	3	3	3	3	2	3	4	3	3	3	2	3	4	3	3	3	3	3	3	2	3	2	2	2	3	2	3	3
741	1	3	3	2	2	2	2	2	2	2	2	2	2	2	2	2	2	2	1	2	3	2	2	2	2	2	3	2	3	3	3	3	3	3	3	3	3	2	2	3	4	3	4	4	4	4	3	3	4
742	0	4	5	5	5	4	5	4	4	4	5	5	5	5	5	5	5	4	4	4	5	4	5	5	4	4	4	5	5	4	5	5	4	4	4	5	5	5	4	5	1	1	1	1	1	1	1	1	1
743	0	4	4	5	4	3	5	4	4	4	3	4	4	1	1	1	1	1	1	1	1	1	1	1	1	1	1	1	1	1	1	1	1	1	1	1	1	2	2	1	2	3	2	2	3	2	3	2	2
744	0	2	2	2	1	1	4	3	4	3	3	3	4	2	3	3	4	3	2	3	2	2	2	2	2	2	2	2	2	3	2	2	3	3	4	3	2	2	2	2	2	2	3	2	3	2	2	3	3
745	0	2	1	2	2	1	3	2	3	3	4	3	3	2	4	1	4	5	1	3	4	3	2	3	3	3	3	3	1	3	2	1	5	4	4	4	4	3	4	3	2	3	3	2	2	3	3	3	4
746	0	3	2	4	2	1	3	4	4	3	4	4	2	5	3	1	3	3	1	3	1	2	4	3	1	2	5	1	1	2	2	3	4	5	3	2	1	3	3	2	3	2	4	2	2	2	2	4	4
747	0	2	3	3	2	1	2	4	5	4	4	4	4	3	2	2	3	4	3	3	2	2	2	4	4	2	4	2	2	4	4	2	4	4	2	4	2	4	4	2	4	4	4	4	4	3	4	4	4
748	0	5	4	5	4	5	4	4	4	5	5	5	5	5	4	4	5	4	4	4	4	5	5	5	5	5	4	5	5	5	4	4	4	5	4	5	5	4	5	5	1	1	1	1	1	1	1	1	1
749	0	3	1	4	4	1	3	1	2	2	5	3	4	1	5	1	5	5	1	2	4	1	1	2	1	4	4	1	1	4	1	3	5	2	5	5	5	4	5	1	2	1	4	1	4	1	2	4	4
750	0	4	3	2	2	1	3	4	3	2	4	4	4	2	3	4	4	4	2	2	4	4	4	4	4	4	2	4	4	4	3	2	4	2	2	4	4	3	4	2	2	1	4	1	3	1	1	3	4
751	1	3	3	3	2	1	3	1	3	3	4	2	3	4	4	2	4	4	2	4	3	1	1	1	3	3	3	3	3	3	3	2	5	2	5	3	4	4	3	2	2	2	4	2	2	2	2	4	4
752	1	3	2	2	2	1	2	4	4	4	3	5	4	2	3	3	4	3	2	4	3	2	2	4	3	2	4	2	2	2	2	4	4	4	4	3	4	4	4	3	2	2	3	3	2	2	2	2	3
753	1	3	1	2	1	1	3	3	4	4	2	4	4	3	4	3	3	3	4	4	2	2	2	3	3	1	2	3	3	3	3	3	3	3	3	3	3	3	4	4	3	3	2	3	2	3	3	2	2
754	1	4	4	2	3	4	4	3	3	3	4	3	2	4	4	4	2	3	4	2	3	3	4	3	4	4	4	3	3	4	2	3	2	2	2	3	3	4	4	2	3	2	2	2	3	3	2	2	2
755	1	3	3	2	3	3	3	4	5	3	4	3	5	2	2	3	3	3	2	2	2	2	2	2	2	2	2	2	2	2	2	2	2	2	2	2	2	2	2	2	3	2	3	4	2	4	4	3	3
756	1	4	1	4	2	1	3	2	4	3	4	3	4	3	2	3	2	2	3	3	3	2	3	4	3	2	3	4	4	3	2	4	3	5	2	2	3	3	2	2	2	2	3	2	1	2	2	4	4
757	1	4	4	5	4	4	5	5	5	5	4	4	5	5	4	4	5	4	4	5	4	4	5	4	5	5	4	5	5	5	4	4	4	4	5	5	5	4	4	5	2	2	2	2	2	2	2	2	2
758	1	5	1	5	5	2	5	5	3	2	3	3	3	1	3	3	2	3	2	2	2	2	2	2	2	2	2	2	2	2	2	2	2	2	2	2	2	2	2	2	3	3	3	3	3	3	3	3	3
759	1	4	5	5	4	5	5	5	4	4	4	5	5	5	5	4	5	4	5	4	5	4	4	4	4	4	4	4	5	4	4	5	4	4	4	5	5	4	5	4	1	1	1	1	1	1	1	1	1
760	0	3	1	3	2	4	2	4	5	4	3	3	4	1	3	2	3	4	2	2	2	1	2	4	4	3	3	3	2	4	4	2	3	3	4	4	3	2	2	1	2	3	3	2	2	2	2	2	3
761	1	3	1	3	2	1	5	4	4	5	4	3	5	3	3	1	4	3	3	3	4	3	2	4	3	2	3	4	3	2	3	4	2	4	3	2	4	3	3	4	3	2	3	2	3	2	3	2	3
762	1	4	5	5	5	5	5	5	4	5	5	5	5	5	4	5	5	5	4	4	4	4	4	5	4	5	4	5	5	5	5	5	5	4	5	4	5	5	4	5	2	2	2	2	2	2	2	2	2
763	1	4	4	3	3	4	4	2	2	2	2	2	1	1	1	2	1	1	1	1	1	1	1	1	2	1	1	1	1	1	1	2	1	2	1	1	1	1	1	1	3	4	2	3	3	2	2	4	3
764	1	2	1	1	2	1	1	2	1	2	2	1	1	2	2	1	2	2	2	1	1	1	1	2	1	1	1	2	2	2	1	1	1	1	2	2	1	1	2	2	3	4	4	3	4	3	3	4	4
765	1	5	3	4	5	5	5	3	5	3	3	5	4	3	5	5	3	3	5	5	3	4	4	3	5	4	4	5	5	4	3	4	5	3	4	4	5	3	4	3	2	2	2	2	1	2	2	2	2
766	1	4	1	3	2	2	4	4	3	2	4	2	3	2	4	1	3	3	2	1	2	1	1	2	3	2	2	2	2	2	2	1	3	2	3	2	3	3	4	1	2	2	4	2	3	1	1	1	4
767	1	4	1	2	2	1	2	2	2	2	2	2	2	2	2	2	2	2	2	2	2	2	2	2	2	2	2	2	2	2	2	2	2	2	2	2	2	2	2	2	3	3	3	3	3	3	3	3	3
768	0	4	5	5	3	4	3	5	4	3	4	5	4	5	5	5	5	3	3	3	4	4	5	5	4	3	4	5	4	5	3	4	3	5	4	3	5	5	5	5	1	2	2	2	2	2	2	1	2
769	0	3	3	3	2	1	5	4	4	3	1	3	3	2	5	2	4	5	3	2	2	2	2	2	4	2	2	2	2	2	2	2	4	3	5	3	4	4	4	3	3	3	3	2	4	3	1	3	3
770	0	4	4	4	4	4	4	5	5	4	5	4	4	4	5	4	4	4	5	5	5	5	4	5	5	4	5	4	5	4	5	4	5	4	5	5	5	5	4	5	1	1	1	2	2	1	2	1	1
771	0	4	2	5	5	2	4	3	2	2	4	2	2	3	5	4	5	5	1	4	4	2	3	2	2	3	4	2	2	3	3	4	5	3	4	4	5	2	4	2	1	1	4	2	3	1	1	3	3
772	0	4	4	4	3	4	4	3	3	2	3	2	3	2	2	2	2	2	1	3	3	1	1	1	3	2	3	2	1	3	1	3	2	2	2	2	3	3	3	2	3	3	2	3	2	3	3	4	3
773	0	3	3	3	3	3	2	2	2	1	2	1	1	4	4	4	3	4	4	4	3	4	4	4	3	4	3	3	3	3	3	3	3	3	3	3	3	3	3	3	2	2	2	1	3	3	2	1	2
774	0	4	3	4	4	3	3	2	2	2	4	2	3	4	2	2	2	2	4	3	3	4	2	3	3	3	3	2	3	3	4	3	3	4	3	3	4	3	3	4	2	2	2	2	3	2	2	2	2
775	0	3	1	3	3	3	3	3	3	3	3	3	3	3	3	3	3	3	3	3	3	3	3	3	3	3	3	3	3	3	3	3	3	3	3	3	3	3	3	3	2	2	2	2	2	2	2	2	2
776	0	3	1	5	2	2	3	4	4	4	4	2	4	4	3	2	3	3	3	3	3	3	3	3	3	3	3	3	3	3	3	3	3	3	3	3	3	3	3	3	3	3	3	3	3	2	2	4	4
777	1	3	2	2	2	1	3	4	4	3	2	2	2	4	4	3	4	4	3	4	2	3	3	3	3	3	4	3	2	3	3	4	4	3	4	2	3	2	3	4	3	3	3	2	2	2	3	2	3
778	1	2	1	2	2	1	1	2	1	2	1	1	2	2	2	1	1	1	2	1	1	2	2	1	2	2	2	1	1	2	2	1	1	2	1	2	1	2	2	2	3	3	3	3	3	3	4	4	4
779	0	4	1	4	3	2	3	3	1	1	3	3	3	1	3	1	5	5	1	1	1	1	1	1	1	3	3	1	1	1	1	4	5	3	4	3	3	3	3	3	2	2	4	1	4	2	2	2	4
780	0	3	4	4	2	4	2	2	3	2	2	2	2	4	3	3	4	3	3	3	2	4	3	4	3	2	3	3	4	3	3	2	3	3	2	4	2	3	4	3	2	3	3	2	2	3	2	3	2
781	1	5	3	3	5	4	3	4	3	3	4	4	4	3	4	5	3	3	4	3	3	3	5	4	4	3	5	3	3	4	4	3	3	3	4	3	4	4	5	4	1	2	1	2	2	1	1	1	1
782	1	3	3	2	2	2	4	5	5	4	1	5	4	2	2	3	2	3	3	3	2	2	3	4	3	2	3	3	2	3	2	2	3	3	2	2	2	4	4	4	3	3	2	3	2	3	3	1	2
783	1	2	2	2	2	2	2	2	2	3	1	3	3	2	3	3	3	3	3	3	3	3	3	3	3	3	3	3	3	3	3	3	3	3	3	3	3	3	3	3	2	3	3	1	1	2	2	3	4
784	1	5	1	5	5	3	3	3	3	3	3	3	3	3	3	3	3	3	3	3	3	3	3	3	3	3	3	3	3	3	3	3	3	3	3	3	3	3	3	3	1	1	4	1	4	1	1	1	4
785	1	4	1	4	2	1	1	2	4	4	4	2	4	1	5	1	4	4	1	2	2	1	1	4	4	3	2	2	2	3	1	1	4	4	4	3	4	5	2	1	1	1	4	1	4	1	1	4	4
786	1	3	1	4	2	2	3	3	4	3	5	1	2	3	3	3	4	4	1	3	3	3	3	3	3	3	5	3	3	3	3	4	4	2	4	3	3	3	3	3	1	1	3	1	3	2	2	3	4
787	0	5	3	4	4	2	4	2	2	1	4	2	2	2	3	3	5	4	2	2	2	2	2	2	2	3	2	2	2	2	2	3	4	2	4	3	3	3	4	2	2	2	3	2	3	2	2	3	3
788	0	4	1	3	3	1	3	4	3	4	3	3	3	2	4	3	3	4	1	2	3	1	1	2	2	2	2	2	1	1	1	3	5	5	5	5	3	3	3	2	2	1	4	3	2	2	3	3	4
789	0	2	3	2	2	2	1	5	5	5	3	5	5	5	5	3	3	3	3	3	3	3	3	4	3	3	5	3	2	3	3	3	3	3	3	3	3	3	3	3	2	1	4	3	3	2	2	3	3
790	0	3	1	3	3	1	1	1	1	1	4	1	1	1	3	1	3	3	1	3	2	1	1	1	1	2	2	1	1	1	1	2	2	2	3	3	3	3	3	3	3	3	3	3	3	3	2	4	4
791	0	1	1	2	2	1	1	3	3	2	3	2	3	1	2	1	2	1	1	1	2	1	1	2	2	1	1	2	1	2	1	1	1	1	2	1	1	1	1	2	3	3	3	2	4	3	4	3	2
792	1	4	1	5	4	2	1	3	2	2	2	2	2	3	4	3	4	4	2	4	3	1	1	2	2	4	4	3	1	2	2	3	4	2	4	3	4	4	3	2	2	2	4	2	4	2	2	4	4
793	0	3	1	2	2	1	1	3	3	2	3	2	3	2	3	2	4	3	1	3	2	2	2	3	2	2	2	3	1	3	2	2	5	3	4	2	2	2	3	3	2	2	4	2	3	1	1	1	4
794	0	3	3	3	2	2	4	3	4	4	2	4	4	2	3	4	4	4	2	3	3	4	2	3	3	3	3	3	3	3	2	3	4	5	3	3	3	4	3	2	2	2	2	2	3	2	2	4	3
795	0	4	3	4	2	1	2	5	4	4	2	4	4	3	3	2	3	3	2	3	3	2	2	4	3	3	3	3	2	3	3	4	3	3	3	3	4	3	4	3	3	2	3	2	3	2	2	3	3
796	0	3	1	3	5	1	3	5	5	5	2	4	5	4	3	1	5	5	1	5	3	1	1	1	1	3	3	1	1	3	3	3	5	5	5	4	5	3	4	3	2	1	4	1	4	1	1	4	4
797	0	3	1	4	4	1	3	4	4	2	4	4	4	1	5	2	5	5	2	3	3	2	2	3	4	3	4	2	2	3	2	4	2	2	4	3	3	2	2	3	2	2	3	2	3	2	1	3	3
798	0	4	4	3	3	4	3	5	4	4	3	5	4	3	4	4	4	4	4	3	4	4	2	2	3	3	3	2	2	2	2	3	4	2	4	4	4	4	4	4	2	2	2	2	2	2	2	2	2
799	0	2	2	2	2	2	2	2	3	3	3	3	3	2	2	2	5	3	3	2	2	2	2	2	2	2	2	2	2	2	2	2	2	2	2	2	3	2	2	2	3	3	3	3	3	3	3	3	4
800	1	3	2	3	2	2	2	3	3	3	4	3	4	3	3	4	3	3	3	4	4	4	4	4	3	3	4	4	3	4	3	3	2	3	3	3	3	3	4	4	2	2	3	2	2	2	3	3	2
801	1	4	4	3	3	4	4	3	4	3	4	2	3	3	3	2	3	3	4	3	4	2	3	4	4	3	4	4	3	2	4	3	3	2	2	4	4	4	4	2	2	2	2	3	2	3	2	2	2
802	1	3	1	3	3	1	3	2	3	2	2	1	2	2	3	3	3	4	1	3	3	1	1	2	2	3	3	3	2	3	3	3	4	4	3	3	3	2	4	3	2	2	3	2	3	2	1	3	4
803	0	2	2	2	2	1	1	2	2	2	2	2	2	1	1	2	1	2	1	2	2	2	2	2	1	1	2	1	2	2	2	1	1	1	1	1	1	1	2	2	4	3	4	4	3	4	3	3	3
804	0	2	2	1	2	2	1	1	1	2	2	2	2	2	1	1	1	1	1	1	1	1	2	2	2	2	2	2	1	1	1	2	2	2	2	2	2	2	2	2	3	4	3	4	3	3	4	3	4
805	1	4	1	4	3	1	3	3	2	2	3	3	2	3	4	3	3	3	1	3	3	1	1	1	1	3	3	3	1	2	2	3	3	2	3	3	3	2	3	3	2	2	4	2	3	2	2	2	4
806	1	3	2	3	2	2	2	2	5	2	5	3	3	4	2	4	3	5	1	5	3	1	1	3	4	3	5	3	1	2	3	5	3	1	3	3	4	3	5	2	3	3	2	2	1	2	3	3	2
807	1	5	3	4	2	1	2	3	5	3	4	3	1	1	5	5	5	5	3	5	1	5	3	5	5	5	5	5	2	4	4	4	5	5	5	5	5	5	5	5	3	3	2	2	1	4	4	2	3
808	0	1	2	2	1	1	1	2	2	2	1	2	2	2	1	1	2	2	2	1	2	2	1	1	1	2	1	2	1	1	1	1	2	2	1	2	1	1	2	2	3	4	4	4	4	3	4	3	3
809	1	5	5	5	4	4	4	4	4	4	5	5	5	5	4	5	4	4	4	5	4	4	4	4	4	5	4	4	4	5	4	5	5	4	5	5	5	4	5	4	2	2	2	2	2	2	2	2	2
810	1	4	3	4	4	3	5	3	5	5	5	4	3	5	4	3	3	3	1	5	4	2	2	3	4	5	5	2	1	3	3	5	5	3	3	3	3	2	3	2	1	1	4	1	4	1	1	4	4
811	1	3	3	5	4	5	5	4	5	3	4	3	4	4	3	3	4	5	4	5	5	3	4	4	5	5	4	4	5	5	4	5	3	5	3	5	4	4	3	3	1	2	2	2	1	1	1	2	2
812	1	4	4	3	3	2	4	2	3	2	3	4	4	2	3	3	4	4	4	2	2	3	4	4	2	4	2	4	4	2	2	4	3	3	2	2	4	4	3	3	2	2	2	3	3	2	2	3	3
813	0	3	1	4	5	1	1	1	1	1	5	1	1	1	4	1	5	5	1	1	4	1	1	1	5	4	1	1	1	1	3	1	5	2	5	2	5	1	5	1	2	1	4	1	4	1	1	4	4
814	1	5	1	5	5	1	5	5	5	5	3	3	3	3	5	5	3	3	3	5	1	1	1	4	3	3	2	1	2	3	4	2	1	5	3	3	2	5	2	3	1	1	2	4	1	1	1	1	4
815	0	3	1	2	2	2	2	4	3	3	3	3	3	2	3	2	5	5	1	1	2	2	2	2	2	2	3	2	1	3	2	2	4	3	4	3	4	2	3	3	2	2	3	2	3	1	1	3	4
816	1	4	3	4	4	3	4	3	3	3	4	3	3	3	4	3	4	4	2	3	3	1	1	2	2	2	3	1	1	2	1	3	4	4	3	2	4	3	3	2	2	2	4	2	3	2	2	2	4
817	0	3	1	4	3	2	3	1	2	2	4	1	3	1	4	1	3	4	1	3	2	1	1	2	1	1	2	1	1	3	1	2	3	3	3	3	4	2	3	1	2	2	4	2	4	2	2	4	4
818	0	1	2	2	5	2	5	4	5	5	5	5	5	4	4	3	4	3	1	1	1	1	2	1	1	2	1	2	2	2	2	1	3	2	3	3	2	3	3	3	3	1	4	1	1	1	1	1	2
819	0	2	2	3	2	2	3	3	2	2	2	2	2	2	2	2	3	3	2	3	3	2	2	2	2	2	2	2	2	2	2	2	3	3	4	3	3	3	3	3	2	2	3	2	3	2	2	3	2
820	0	4	3	3	4	4	4	4	4	4	3	5	5	4	3	4	3	4	4	5	3	4	3	4	4	3	4	4	3	4	3	4	4	4	3	3	4	3	3	4	4	3	4	4	4	4	4	4	4
821	0	3	3	3	2	3	2	2	2	2	3	3	3	2	2	2	3	3	3	2	2	3	2	3	3	3	2	3	2	3	2	2	2	2	3	2	3	3	2	2	3	3	2	4	2	2	3	2	4
822	0	3	1	4	4	1	2	4	4	4	3	4	3	1	4	2	4	4	1	1	2	2	1	3	1	2	2	1	1	1	1	1	4	3	4	2	3	2	3	1	2	2	4	2	4	2	2	4	4
823	0	5	2	4	4	1	4	4	3	2	3	3	3	3	3	3	3	3	1	3	2	1	1	2	2	2	3	3	1	1	1	2	3	3	2	2	2	2	3	2	2	2	3	3	3	3	2	4	4
824	0	3	1	2	2	1	1	3	3	2	1	3	2	2	4	2	5	5	2	4	3	2	2	2	3	2	2	2	2	2	2	2	5	2	5	3	4	2	3	3	1	1	4	1	4	1	1	4	4
825	0	2	1	3	2	1	2	2	3	2	4	1	3	2	3	3	3	3	1	2	2	2	2	2	2	2	2	2	2	2	2	2	2	2	3	3	3	3	3	3	2	2	3	2	3	3	2	3	4
826	0	3	1	2	2	2	2	2	2	2	2	2	2	2	2	2	2	2	2	2	2	2	2	2	2	2	2	2	2	2	2	2	2	2	2	2	4	2	2	2	2	2	3	2	3	2	2	4	4
827	1	4	1	4	4	4	4	3	3	3	3	3	4	3	4	2	4	3	2	3	3	2	2	3	4	4	4	2	2	4	2	3	4	2	4	3	3	2	4	2	1	1	1	1	1	1	1	2	4
828	1	3	4	4	3	2	4	3	4	3	3	3	3	2	2	3	2	3	2	3	3	4	4	3	4	2	2	4	2	2	3	3	4	4	3	2	4	3	2	2	3	2	2	3	2	2	2	2	3
829	1	4	1	2	2	1	4	4	4	3	4	2	4	2	3	2	1	4	1	5	1	5	2	5	1	5	2	4	2	5	2	4	2	4	5	4	1	3	4	1	4	2	3	2	3	1	3	1	3
830	1	5	1	4	4	1	2	2	2	2	4	3	3	3	3	3	3	3	2	3	3	2	2	3	2	3	3	3	2	3	2	3	3	3	4	3	3	3	3	4	2	2	2	2	2	2	2	2	2
831	0	3	2	2	2	1	4	5	5	4	1	5	5	2	4	3	2	4	2	1	1	1	1	4	1	1	1	1	1	1	1	1	4	4	3	3	3	3	3	3	2	2	4	3	3	2	1	2	4
832	1	2	2	2	2	1	2	3	3	2	2	4	4	2	3	2	4	3	3	3	3	3	3	3	2	2	3	3	1	2	3	3	3	2	3	2	2	3	3	3	3	3	3	3	3	2	3	3	2
833	1	4	1	4	3	1	3	4	3	3	2	1	3	3	3	3	3	3	1	3	3	1	1	1	1	3	3	2	1	3	3	3	4	3	4	3	3	3	3	3	2	2	4	2	3	2	2	4	4
834	0	4	2	3	5	3	3	3	3	3	3	3	3	3	3	3	4	4	3	3	3	3	3	3	3	3	3	3	3	3	3	3	4	3	4	3	4	4	3	3	2	2	3	1	3	2	2	4	4
835	0	3	2	2	2	1	2	2	3	3	3	3	3	3	3	3	3	3	1	2	2	2	1	2	1	2	3	2	1	2	2	3	2	3	2	2	2	3	3	3	3	2	4	2	3	2	2	3	3
836	1	2	2	3	3	1	2	3	4	3	3	4	3	2	4	2	4	4	2	3	2	2	2	3	2	2	3	3	2	3	2	2	4	4	4	3	4	2	4	2	3	3	1	3	2	2	3	2	2
837	0	4	1	3	3	1	2	3	3	2	3	3	3	3	3	3	3	3	3	3	3	3	3	2	2	4	3	3	1	3	3	3	3	3	3	3	3	3	3	3	2	2	4	2	4	2	2	2	4
838	0	3	3	3	3	1	3	1	1	2	4	3	2	4	3	2	3	3	1	4	4	3	3	3	3	3	3	3	3	3	3	3	3	3	3	3	3	3	3	3	2	2	4	2	3	2	2	4	4
839	0	4	2	3	4	1	3	1	4	3	4	2	3	3	3	2	5	4	1	2	3	2	2	2	2	4	4	3	2	3	2	2	5	2	5	4	3	3	4	2	2	2	4	2	4	1	2	2	4
840	0	4	5	4	4	5	5	4	4	4	4	5	4	5	4	4	4	4	4	5	4	4	4	4	5	4	4	5	4	4	5	4	4	4	4	5	4	4	4	4	2	2	1	2	2	2	2	2	1
841	0	3	1	3	1	1	3	4	2	3	2	3	3	4	4	1	4	4	1	5	3	2	2	2	2	2	5	2	1	3	2	5	3	3	4	3	3	2	3	2	2	2	3	2	3	2	1	2	3
842	0	3	1	3	3	2	3	1	1	1	4	4	2	1	3	1	5	5	1	2	2	1	1	3	1	2	1	1	1	1	1	1	5	2	4	3	4	1	3	2	1	1	4	1	2	1	1	4	4
843	0	4	1	2	2	1	2	4	4	3	3	3	4	2	4	3	4	4	1	2	1	2	1	2	3	2	2	2	2	2	2	2	4	2	4	2	3	3	4	2	3	1	4	3	4	1	1	4	4
844	0	3	1	3	2	1	2	3	3	3	3	3	3	1	4	2	5	4	1	2	2	3	3	3	3	3	3	3	3	3	3	3	3	3	3	3	3	3	3	2	3	2	4	1	3	2	2	4	4
845	0	4	1	4	3	2	3	3	3	3	3	3	4	3	3	4	4	2	1	3	3	4	3	3	5	3	2	3	3	2	3	2	5	5	5	4	2	5	4	3	2	2	2	2	3	2	1	3	2
846	0	3	3	4	2	2	2	4	2	2	2	2	2	3	2	2	2	2	2	2	2	2	2	2	2	2	2	2	2	2	2	2	4	2	4	2	4	2	4	2	3	3	4	3	3	3	3	3	4
847	0	3	2	3	3	3	3	2	4	3	3	2	3	3	4	2	3	3	1	3	3	2	2	2	2	3	3	1	1	2	2	2	3	3	3	3	3	4	4	2	2	2	3	2	2	1	2	3	4
848	0	2	1	2	2	1	2	3	3	2	2	2	3	1	3	2	3	3	1	1	1	1	1	2	2	2	2	2	1	2	2	2	3	3	2	2	3	2	3	2	3	3	4	3	3	3	3	3	3
849	0	5	1	4	4	3	5	3	1	1	5	1	3	5	5	3	5	5	1	5	3	1	1	1	3	4	3	1	1	1	1	3	3	3	3	3	4	4	4	3	2	2	4	2	4	2	2	3	4
850	0	3	1	3	2	1	2	3	4	3	3	3	4	1	3	2	4	4	2	4	2	2	2	4	4	2	3	4	2	2	3	4	4	5	4	3	4	4	4	3	3	2	3	3	1	2	2	3	1
851	0	3	2	2	2	2	3	2	2	2	4	2	2	2	3	2	2	3	2	2	3	2	2	2	2	3	3	2	2	3	2	2	3	2	2	2	3	3	3	2	2	2	3	2	3	2	2	3	3
852	0	3	1	4	2	1	4	1	3	4	3	2	2	1	4	1	3	3	1	2	2	1	1	1	2	3	3	2	1	2	2	3	3	2	3	3	3	2	4	3	2	2	4	2	4	2	2	4	4
853	0	3	2	3	4	1	3	3	2	2	3	1	2	1	3	2	4	4	2	2	3	2	2	2	4	3	3	2	2	2	2	2	5	3	5	4	4	4	3	3	2	2	2	2	2	2	2	4	4
854	1	3	1	2	1	1	1	2	1	2	1	2	2	4	3	1	3	3	1	2	2	1	1	4	3	1	4	2	1	3	1	4	3	2	3	2	4	2	3	2	2	2	3	2	3	2	2	3	4
855	0	3	1	3	3	3	4	5	5	4	3	4	5	3	3	2	4	4	3	4	3	3	2	4	2	3	3	3	2	3	2	2	4	3	3	3	3	3	2	3	2	2	3	2	2	3	3	3	3
856	1	5	5	5	5	5	3	4	3	5	4	4	3	4	5	4	4	4	3	5	5	3	4	3	3	5	4	3	3	4	5	3	5	5	4	3	3	5	4	4	1	1	1	2	2	1	2	1	1
857	0	5	1	4	3	1	3	1	2	3	3	4	3	2	3	1	3	3	1	1	2	1	1	2	1	1	1	1	1	2	1	1	4	3	3	2	2	3	4	2	2	2	4	2	3	2	1	4	4
858	1	2	3	2	4	3	3	4	2	4	5	2	3	4	2	3	4	2	3	2	3	4	3	2	3	4	3	3	3	4	2	3	4	3	2	2	3	4	3	2	2	3	3	3	3	2	2	3	2
859	1	3	1	3	3	1	4	2	3	3	2	4	4	2	3	2	3	3	2	3	2	1	1	3	3	2	3	2	1	3	2	3	3	3	4	4	2	3	3	2	2	3	3	2	2	3	2	3	4
860	1	3	2	3	2	2	2	2	2	2	2	2	2	2	2	2	2	2	2	2	2	2	2	2	2	2	2	2	2	2	2	2	2	2	2	2	2	2	2	2	3	3	3	3	3	3	3	3	3
861	1	4	4	4	3	3	4	2	4	3	4	3	3	4	3	4	3	4	3	4	3	4	3	3	4	4	3	4	3	3	2	2	4	2	4	2	4	2	4	2	2	2	3	3	2	3	2	3	2
862	1	3	4	3	4	3	2	3	2	3	4	3	3	3	2	4	3	4	3	3	4	4	4	3	2	4	4	4	3	2	2	4	3	4	4	3	3	2	2	4	3	2	3	2	3	2	2	2	3
863	1	3	2	3	2	2	2	4	4	4	2	4	4	4	2	2	3	3	2	4	2	1	1	4	1	2	4	2	1	2	2	4	4	4	3	2	3	3	4	2	3	3	3	3	3	3	3	3	3
864	0	3	3	3	2	1	2	3	4	3	3	3	3	4	5	3	3	4	4	4	3	2	3	3	4	3	4	3	3	4	3	4	3	3	3	3	3	3	3	4	2	3	2	2	3	3	2	4	4
865	1	4	4	3	3	3	3	3	3	4	4	4	3	3	3	4	4	4	4	4	4	3	3	4	4	3	4	3	3	3	3	3	3	3	3	4	4	4	4	4	2	2	2	2	2	2	2	3	3
866	0	4	2	5	5	3	3	3	3	3	3	3	3	3	3	3	3	3	3	3	3	3	3	3	3	3	3	3	3	3	3	3	3	3	3	3	3	3	3	3	2	2	3	2	3	1	1	4	4
867	1	2	4	3	3	2	3	2	4	2	4	3	4	2	3	3	2	2	3	4	3	3	3	3	4	2	2	2	4	4	3	4	2	3	3	2	4	3	4	2	2	2	2	2	3	2	3	3	2
868	1	3	4	2	2	2	4	2	3	2	2	2	2	2	3	2	3	3	2	2	2	2	2	2	2	2	2	3	2	3	2	2	3	2	3	3	3	2	3	2	4	4	4	4	4	3	4	4	3
869	1	3	4	3	5	4	4	3	5	3	5	3	4	1	3	2	4	4	4	4	4	4	4	2	4	4	4	2	1	1	1	4	4	2	1	4	4	2	3	2	2	2	4	2	2	2	2	3	4
870	1	3	2	2	2	3	3	4	4	4	3	4	3	2	2	2	2	2	1	1	2	1	1	2	1	2	2	2	2	2	2	2	2	3	2	3	2	2	3	2	2	1	2	2	1	2	2	1	3
871	1	5	5	5	5	1	1	1	1	1	5	1	1	1	2	5	3	3	1	5	2	3	3	3	3	3	3	1	1	5	3	3	4	3	4	3	4	4	3	3	1	1	4	1	3	2	3	4	2
872	1	3	1	3	3	2	3	2	3	2	4	3	2	2	3	2	4	4	2	3	3	2	2	3	3	2	3	2	3	2	3	3	4	3	4	3	4	3	3	2	2	2	3	2	3	2	3	3	4
873	1	3	1	5	3	1	1	3	4	1	5	4	5	1	5	1	4	5	1	1	1	1	1	1	1	1	1	1	1	3	1	1	5	5	5	5	5	5	5	3	1	1	4	1	4	1	1	4	4
874	1	3	5	5	3	3	3	5	5	4	5	4	3	3	5	5	5	3	5	4	4	4	4	4	5	3	4	3	5	4	3	4	4	5	4	3	3	5	4	4	1	1	1	1	1	2	1	2	1
875	1	5	1	3	4	2	2	2	2	1	5	1	1	1	3	4	2	2	4	2	2	4	3	3	4	3	5	4	4	3	4	4	4	4	4	3	3	4	2	4	3	2	2	3	2	2	3	3	2
876	1	4	1	3	3	2	2	3	3	2	2	2	2	2	4	2	3	3	2	2	2	2	2	2	2	2	2	2	2	2	2	2	4	2	3	2	4	2	4	2	2	2	3	2	3	2	2	3	3
877	1	4	2	3	3	2	2	4	3	2	4	2	2	3	4	4	4	3	1	3	4	2	2	4	3	4	3	2	2	2	2	2	4	4	4	3	3	3	3	4	2	1	3	2	2	2	1	2	3
878	1	3	1	3	3	2	3	2	4	1	4	3	3	2	2	3	3	3	3	3	3	3	3	3	3	3	3	3	3	3	3	3	3	3	3	3	3	3	3	3	3	3	3	3	3	3	3	3	3
879	1	5	4	5	5	3	5	3	5	4	4	5	5	3	3	3	3	5	3	3	4	5	5	4	3	4	4	3	3	4	4	3	5	4	5	4	5	3	4	4	2	2	1	1	1	2	1	1	2
880	1	3	3	4	4	3	4	2	4	4	4	2	4	2	3	4	3	4	2	3	3	3	4	3	4	4	2	4	4	4	2	2	3	3	3	4	4	4	3	3	3	2	2	2	2	2	3	3	3
881	0	3	5	3	4	4	3	5	3	4	5	4	3	4	4	4	4	4	1	2	4	2	2	2	2	3	4	2	2	3	2	3	4	2	4	4	4	2	4	2	1	1	3	1	3	2	2	3	3
882	0	2	2	1	3	1	2	4	1	3	2	2	2	4	3	3	2	3	5	2	3	3	2	3	2	3	2	1	2	2	3	3	4	2	3	3	3	2	1	3	2	3	4	3	2	3	3	4	3
883	1	3	2	3	2	2	3	3	3	3	2	3	3	1	1	1	1	1	1	1	2	1	1	1	1	2	1	1	1	2	1	1	1	1	1	1	1	1	1	1	4	4	4	4	4	4	4	4	4
884	1	4	2	3	2	2	3	3	3	3	3	3	3	2	3	3	4	3	1	3	3	3	3	2	3	2	3	2	3	2	3	2	2	2	3	2	3	3	3	4	2	2	2	2	2	2	1	3	4
885	1	4	1	4	3	2	1	3	4	3	3	3	3	3	3	3	4	4	2	2	2	2	2	2	1	1	1	1	1	1	1	1	4	4	4	3	4	4	4	3	2	2	2	2	2	2	1	4	4
886	1	4	2	4	3	2	4	4	5	4	2	5	4	3	4	4	3	4	2	4	3	4	4	4	5	4	5	5	3	4	4	5	4	4	4	4	4	4	4	4	2	2	3	2	2	2	3	1	2
887	1	3	2	3	2	1	3	3	3	3	3	3	3	3	3	3	3	3	3	3	2	3	2	3	2	3	2	3	2	3	2	3	2	2	2	3	3	2	2	3	3	2	3	2	3	3	2	3	3
888	1	4	3	5	4	4	4	2	3	3	2	2	2	2	3	1	2	3	2	3	2	3	3	3	3	3	3	3	3	2	2	3	2	3	3	3	3	2	3	3	1	2	1	2	2	2	1	1	2
889	0	5	3	5	5	2	3	3	4	2	5	1	2	3	5	3	4	4	2	3	4	2	2	2	1	3	4	3	1	4	1	1	5	3	4	4	4	2	4	1	2	1	3	1	3	1	1	1	4
890	0	2	3	2	2	1	3	4	5	5	3	5	3	3	3	3	2	3	3	3	3	3	3	3	3	2	4	4	3	3	3	3	4	4	3	3	3	3	3	3	3	2	3	3	2	3	3	3	3
891	0	3	3	2	3	2	3	5	5	5	1	5	5	3	3	2	4	4	2	3	3	3	2	3	3	3	3	3	2	2	3	3	4	4	4	3	4	3	3	3	2	3	2	3	2	3	3	2	2
892	0	3	3	3	3	3	3	4	4	4	3	5	4	3	3	2	4	4	3	3	2	3	2	3	2	2	3	2	2	3	2	3	3	3	3	3	3	3	3	3	3	3	3	2	3	2	2	4	3
893	1	2	3	2	2	2	4	3	4	3	3	4	2	2	3	4	3	2	4	2	3	4	3	4	4	4	3	2	3	3	3	3	2	2	3	3	3	3	3	2	2	2	2	2	2	3	2	2	2
894	0	2	2	4	2	2	4	2	2	2	4	2	2	2	2	2	4	4	1	2	1	1	1	1	1	1	1	1	1	1	1	1	4	1	4	1	4	1	4	1	2	2	4	2	4	2	2	4	4
895	0	3	3	3	3	4	2	4	3	4	4	4	2	2	2	4	3	2	2	3	3	2	4	3	2	2	2	3	2	3	2	3	3	2	2	3	4	4	2	3	2	3	2	2	2	3	2	2	2
896	0	3	1	2	2	1	2	2	2	2	4	2	1	3	3	1	4	4	1	2	2	2	2	2	2	1	2	1	1	2	2	1	4	3	4	2	4	2	2	3	2	2	3	2	3	2	2	3	3
897	0	3	2	3	3	3	2	3	3	4	4	3	3	4	4	4	3	4	4	3	2	4	2	4	2	3	2	4	4	4	2	2	3	2	4	3	2	4	4	4	2	2	3	3	2	2	2	2	2
898	0	2	1	2	2	2	1	2	2	1	2	1	2	2	2	2	1	2	2	1	1	1	1	1	2	2	2	2	1	1	2	2	1	1	2	1	1	2	1	2	3	4	3	3	3	3	4	4	4
899	0	5	1	4	3	1	3	3	3	1	4	2	2	2	3	2	4	4	2	3	2	2	1	2	1	1	2	2	2	1	1	3	4	2	4	3	3	2	3	3	2	2	3	2	3	2	2	4	4
900	0	4	4	3	3	4	4	3	3	2	3	3	3	4	3	4	4	4	4	3	4	4	4	4	4	4	3	4	4	3	4	3	4	4	4	3	3	4	4	3	2	1	2	2	3	1	3	1	2
901	0	3	4	2	3	2	3	3	4	3	5	3	3	2	3	2	5	4	1	3	3	3	2	3	3	2	4	2	1	3	2	5	5	5	5	3	4	3	5	2	2	2	4	2	3	1	1	2	3
902	0	3	1	2	4	1	1	4	4	3	4	2	4	1	2	1	5	3	1	1	2	1	1	1	1	3	2	1	1	1	1	3	5	4	5	3	3	3	3	2	2	2	4	2	1	1	1	1	4
903	0	3	4	3	4	4	4	4	3	4	4	4	3	2	3	2	4	4	3	4	4	4	3	4	4	3	3	4	2	4	4	4	3	3	4	4	4	4	4	3	2	2	2	2	2	2	2	2	3
904	1	4	4	4	4	5	5	5	4	4	4	5	5	4	5	5	4	4	5	5	4	4	5	4	5	5	5	4	4	4	5	4	5	4	4	5	4	4	4	4	1	1	1	1	1	1	1	1	1
905	0	5	4	5	4	4	4	4	5	5	4	4	4	5	4	4	4	5	5	5	4	4	4	5	5	4	4	4	5	4	4	4	4	5	5	4	5	4	4	4	2	2	1	1	1	1	1	1	1
906	0	2	2	2	2	2	2	2	2	2	2	3	3	3	4	3	4	4	4	3	3	2	2	2	4	2	2	3	3	3	3	3	4	2	4	3	4	2	4	2	2	2	3	2	3	2	2	2	2
907	0	4	1	4	3	2	3	3	3	2	3	3	3	3	4	2	5	5	2	3	2	2	2	3	4	3	3	2	2	2	2	3	5	2	4	3	4	3	3	2	3	2	3	2	3	2	2	3	3
908	1	3	1	2	2	1	1	3	3	2	3	2	2	1	2	3	3	3	2	2	2	2	2	3	3	3	4	3	2	2	3	3	3	3	4	3	3	3	3	3	3	3	3	3	3	3	3	3	3
909	1	3	1	3	2	1	2	3	3	2	3	2	3	3	3	3	3	3	3	3	3	3	3	3	3	3	3	3	3	3	3	3	3	3	3	3	3	3	3	3	2	2	2	2	2	2	2	3	3
910	1	3	5	3	5	5	5	3	4	5	5	4	4	3	4	5	3	3	4	5	3	5	3	4	3	5	4	4	5	5	4	5	5	4	4	5	4	3	5	4	2	1	2	1	2	2	2	2	2
911	1	3	1	3	2	1	2	5	5	1	2	2	5	1	4	1	4	5	1	1	1	3	5	5	3	1	2	5	2	4	5	2	5	4	4	5	5	2	5	2	3	2	2	3	1	2	2	1	2
912	0	3	3	2	3	1	2	4	4	3	2	4	3	2	2	2	3	2	1	2	1	1	1	3	1	1	2	3	1	2	2	3	4	4	3	2	2	2	2	3	2	2	3	3	2	2	2	4	3
913	0	3	2	3	2	3	2	4	4	3	4	4	4	2	3	2	2	2	2	3	2	2	2	3	2	2	3	3	3	3	2	3	2	2	3	3	3	2	3	3	1	1	1	2	1	1	2	1	1
914	1	5	1	3	3	2	3	3	2	2	2	2	2	2	2	2	2	2	1	2	2	2	2	3	2	2	2	2	2	2	2	2	3	3	3	3	3	3	2	2	3	2	3	3	3	3	3	3	3
915	1	5	5	5	5	5	5	5	5	5	5	5	5	5	5	5	5	5	4	4	4	4	4	4	5	5	5	5	5	5	5	5	4	5	4	5	5	5	5	5	3	3	2	2	3	3	4	4	2
916	0	4	5	5	5	4	4	4	4	4	5	4	4	4	5	4	5	5	4	4	5	4	5	4	4	4	5	4	5	4	4	4	4	4	5	4	5	5	4	4	2	2	2	2	2	2	2	2	1
917	1	4	1	3	3	1	4	3	4	3	4	4	2	2	3	1	2	5	3	2	4	2	1	4	2	1	2	3	1	2	2	3	4	3	5	5	4	4	4	3	2	2	3	2	3	3	2	3	4
918	1	3	1	3	2	1	3	1	2	1	3	2	1	1	4	1	4	4	1	3	3	1	2	2	2	3	4	1	1	1	1	3	3	3	4	3	3	2	1	2	2	2	3	3	3	2	3	3	4
919	1	4	1	3	2	2	3	4	4	4	2	3	4	2	3	1	4	3	1	2	2	2	2	2	3	2	2	3	2	2	2	4	3	3	3	3	3	3	3	3	2	2	4	2	3	2	1	2	4
920	1	5	5	5	5	5	5	5	5	5	5	5	5	1	1	1	1	1	1	1	1	1	1	1	1	1	1	1	1	1	1	1	1	1	1	1	1	1	1	1	3	2	3	3	4	3	3	2	2
921	1	3	1	2	2	1	3	3	1	2	4	1	1	2	4	3	5	5	3	2	2	2	1	2	4	2	2	3	2	4	2	2	5	3	5	3	5	3	3	2	3	1	4	2	3	2	2	3	4
922	1	4	1	4	3	2	3	4	4	3	4	3	1	4	3	1	3	3	1	4	1	1	1	3	3	3	3	2	1	3	1	3	3	3	4	3	3	3	3	3	3	2	3	2	2	2	2	2	3
923	0	1	1	3	2	1	3	4	3	3	4	3	3	2	2	1	3	3	1	1	2	2	2	2	1	1	3	2	2	2	2	2	3	3	2	2	2	3	3	3	2	2	4	2	3	2	1	3	4
924	0	3	1	3	3	3	4	2	1	1	5	1	1	3	4	3	5	5	1	4	3	2	1	1	4	4	4	2	1	2	1	4	5	1	5	3	4	3	4	2	2	1	4	2	4	1	1	4	4
925	0	3	2	2	2	2	4	4	5	5	2	5	5	2	3	2	3	3	3	2	2	3	3	3	3	3	3	3	3	3	3	3	3	4	3	3	3	3	3	3	2	2	3	2	2	3	2	2	3
926	0	3	1	3	3	1	3	3	3	2	2	3	3	2	3	3	4	4	2	2	2	2	2	2	2	2	2	2	2	1	2	1	4	3	4	3	5	3	4	2	2	3	4	3	3	3	2	3	4
927	0	3	1	4	3	2	2	4	5	2	3	4	4	2	3	3	3	3	3	3	3	3	3	3	4	3	3	4	3	2	3	3	3	5	3	3	3	5	4	4	2	2	3	2	2	2	2	3	3
928	0	3	2	3	2	2	4	3	3	3	3	3	3	3	3	3	4	3	2	3	3	2	4	4	4	3	4	3	1	3	3	4	2	4	4	3	3	3	4	2	2	2	3	2	3	2	2	2	3
929	0	3	2	3	3	1	4	3	3	3	3	3	3	3	3	3	3	3	2	2	2	2	2	2	2	2	3	2	1	2	1	3	3	3	3	3	3	3	3	3	2	2	3	2	2	2	2	3	3
930	1	4	3	4	4	3	4	2	2	2	4	2	2	3	4	2	4	4	2	4	3	2	2	2	2	3	4	3	2	4	3	4	4	2	4	4	4	2	4	2	2	2	3	2	3	2	2	3	3
931	0	3	1	3	3	1	2	1	1	1	4	1	2	4	3	1	3	3	1	3	2	1	1	1	4	4	4	1	1	1	1	2	4	1	4	1	3	1	3	2	1	1	4	1	2	2	2	2	4
932	0	3	1	2	2	1	2	5	5	5	1	5	5	2	3	3	4	4	3	3	3	3	1	3	3	3	3	3	3	3	3	3	4	4	4	4	4	3	3	3	3	3	3	3	2	3	3	3	3
933	0	4	2	4	3	3	4	2	2	2	2	2	2	2	4	2	4	4	4	4	4	2	2	2	2	4	3	2	2	2	2	4	4	2	5	2	2	2	2	2	2	2	4	2	1	1	1	3	4
934	0	3	3	4	4	4	5	3	5	3	4	3	5	5	3	4	3	4	3	3	4	3	5	4	5	3	3	4	4	4	5	4	3	4	5	5	5	3	5	5	1	1	1	2	1	2	1	2	2
935	1	2	2	2	2	2	2	3	4	3	4	4	4	2	3	2	4	4	2	4	2	1	1	2	1	1	3	2	2	2	2	4	4	2	4	3	3	2	2	2	2	2	3	2	2	2	2	3	3
936	0	2	3	2	2	3	3	4	4	4	5	4	3	4	4	3	4	4	3	4	3	4	3	4	3	4	3	3	3	4	4	3	4	3	4	4	3	4	3	4	3	2	4	3	3	3	2	3	4
937	1	2	3	2	2	2	3	4	4	3	2	4	4	3	3	3	2	4	3	2	3	3	3	3	3	3	3	4	3	4	3	3	3	3	3	3	3	3	3	3	3	3	2	3	2	3	3	3	3
938	1	4	1	4	3	1	3	1	1	1	4	2	2	2	3	3	4	4	1	4	2	1	1	1	1	3	3	3	3	3	3	3	3	3	3	3	3	3	3	3	2	3	3	3	3	3	3	3	3
939	1	3	2	3	3	3	3	3	3	3	3	3	2	2	2	2	2	2	2	2	2	2	2	2	2	2	2	2	2	2	2	2	2	2	2	2	2	2	2	2	3	3	3	3	3	3	3	3	4
940	1	4	4	2	4	4	3	3	4	3	3	2	2	4	2	4	3	3	3	3	3	4	2	4	4	2	3	3	2	3	2	4	4	2	3	4	3	4	3	2	3	3	3	2	2	3	3	3	3
941	1	4	4	4	3	4	4	4	4	4	4	3	3	4	4	4	4	4	4	4	4	4	4	4	4	4	4	4	4	4	3	4	3	4	3	4	3	4	3	3	4	4	4	3	4	4	4	4	4
942	1	3	2	3	3	2	2	3	2	1	2	3	3	2	3	2	3	3	1	1	2	1	1	3	2	2	3	2	2	2	2	3	3	3	3	2	3	3	3	2	2	2	4	3	3	2	2	3	4
943	1	5	5	5	5	5	4	4	3	3	4	5	4	2	4	4	4	4	3	2	3	3	3	4	4	3	2	4	2	2	2	2	4	4	4	2	4	4	4	2	3	2	4	2	3	1	1	4	4
944	1	3	5	3	3	5	4	3	3	3	5	3	4	1	3	2	3	2	1	5	3	1	3	3	3	3	4	2	2	2	2	2	4	4	5	3	3	3	3	3	3	3	3	3	3	3	3	3	3
945	1	4	1	2	1	1	1	3	4	2	2	4	4	4	3	1	3	3	3	4	2	1	1	1	5	3	4	2	1	3	1	5	4	1	4	2	3	2	3	2	2	2	3	2	3	1	1	4	4
946	1	4	4	4	3	4	3	3	2	2	3	3	2	3	4	3	3	3	3	3	3	3	3	3	3	3	3	3	3	2	2	3	3	2	3	3	3	2	3	3	4	4	4	4	3	4	4	4	3
947	0	3	2	2	2	1	2	4	4	3	2	4	5	2	2	1	3	4	1	3	1	1	1	3	1	1	2	2	1	1	1	2	4	4	4	4	2	2	4	2	2	2	4	3	3	3	2	2	2
948	0	3	3	4	2	2	3	4	4	4	2	2	3	3	4	3	4	4	3	3	3	2	2	3	2	3	3	3	2	2	2	3	4	4	3	3	3	2	3	3	2	3	3	3	3	3	3	3	3
949	1	3	1	2	3	1	1	3	4	3	2	4	5	3	4	3	3	3	2	2	1	1	1	2	1	2	2	3	1	2	1	2	2	3	3	3	2	3	3	2	2	2	4	3	3	3	3	4	4
950	1	4	4	3	4	4	5	3	3	2	3	3	3	4	3	3	4	3	3	3	3	3	3	3	3	3	3	3	3	3	3	3	5	4	4	4	4	3	3	3	1	1	1	1	2	1	1	1	1
951	1	4	4	5	4	3	5	4	5	5	3	5	4	5	3	4	5	3	4	5	4	3	5	4	4	4	5	5	4	3	5	4	3	3	4	5	3	3	4	4	1	2	1	2	1	1	2	1	1
952	1	4	3	4	4	3	4	5	3	3	5	3	3	5	5	4	3	4	5	5	3	4	4	5	4	4	5	3	4	3	3	5	4	5	4	5	4	3	4	5	2	1	2	1	1	1	2	1	1
953	0	4	4	4	4	3	3	3	3	3	3	2	3	2	3	3	3	3	4	4	3	3	4	4	4	4	4	4	3	3	3	4	3	3	3	3	3	3	3	3	3	2	3	2	2	2	2	2	2
954	1	4	3	2	2	2	3	2	2	2	3	2	2	2	2	2	3	2	2	1	1	1	1	1	1	1	1	1	1	1	1	2	4	3	4	3	2	2	2	2	3	2	3	3	3	3	3	3	3
955	1	4	3	5	3	5	5	5	4	5	4	4	4	3	3	4	5	5	3	5	4	3	4	3	3	3	5	3	5	4	4	3	5	5	4	4	5	4	5	5	2	2	1	1	1	2	1	1	1
956	1	2	1	3	2	1	2	4	4	3	4	4	3	2	2	2	3	3	2	2	3	3	3	2	3	2	3	2	2	2	2	2	2	2	3	3	3	3	2	2	1	1	2	1	1	1	2	1	1
957	1	3	3	3	3	2	3	4	4	3	4	4	4	1	2	2	1	1	2	1	2	1	1	2	2	1	1	1	1	1	2	2	2	2	1	2	2	1	1	1	4	3	4	4	4	4	4	3	4
958	1	4	4	4	3	4	4	4	4	4	4	4	3	2	2	2	3	3	2	2	2	1	1	2	2	2	2	2	2	2	2	2	2	3	2	2	2	2	3	2	4	4	3	3	4	4	3	4	4
959	1	5	1	5	5	3	4	3	3	2	4	1	2	1	4	3	3	3	3	2	3	1	1	2	3	3	1	1	2	3	3	3	3	2	3	3	4	2	3	2	2	2	3	3	2	3	1	2	3
960	0	3	2	3	3	3	4	4	2	2	4	2	2	4	2	4	2	2	4	3	3	4	2	2	3	2	4	3	4	2	4	4	4	2	2	3	2	2	4	4	3	2	2	3	2	2	2	2	3
961	0	4	1	4	3	1	2	3	1	2	3	3	3	1	5	3	5	3	3	3	3	3	3	1	1	3	3	3	3	3	3	2	5	3	3	5	5	3	3	1	1	1	4	3	3	2	1	1	4
962	0	2	1	1	2	2	2	2	1	2	1	1	2	2	1	2	2	2	2	1	2	2	2	1	2	1	2	1	1	2	1	2	2	2	1	1	1	1	2	2	4	4	4	3	3	4	3	3	4
963	0	4	3	3	5	3	5	5	3	3	5	3	5	5	5	3	5	3	4	4	3	3	3	5	3	3	4	5	4	3	5	5	3	3	5	4	5	3	3	3	2	1	2	2	1	2	2	2	1
964	0	1	1	2	2	1	1	1	1	1	2	1	2	1	2	1	1	2	2	1	2	1	2	1	1	1	2	2	1	2	1	2	1	1	2	2	1	1	1	1	3	4	4	4	3	4	4	3	3
965	1	2	1	1	2	2	2	1	1	1	2	1	1	1	1	1	1	1	1	2	2	2	2	1	2	1	1	2	2	2	2	2	1	2	1	1	1	1	2	2	3	4	3	4	4	3	3	4	4
966	0	3	2	3	1	1	2	3	3	3	3	3	3	2	3	3	3	3	1	3	2	1	1	2	3	2	3	2	1	2	2	3	4	3	3	3	3	3	3	3	3	3	3	3	3	3	3	3	3
967	0	3	1	3	2	1	3	2	2	1	4	2	3	1	3	1	4	3	1	1	2	1	1	2	1	1	1	2	1	3	1	2	4	2	3	3	3	2	3	1	2	2	4	2	4	2	2	4	4
968	0	4	2	3	2	2	3	3	4	3	2	3	3	3	3	3	3	3	3	3	3	3	3	3	3	3	3	3	3	3	3	3	3	3	3	3	3	3	3	3	2	2	3	2	2	2	2	2	3
969	0	4	5	4	5	4	5	4	5	4	5	5	5	4	4	5	4	5	5	4	4	4	5	4	4	4	5	5	5	4	5	5	5	5	5	5	5	5	4	5	2	2	2	2	2	2	2	2	2
970	0	4	3	5	4	3	4	5	4	3	4	5	4	3	4	1	4	3	1	3	3	3	3	3	3	3	4	1	1	1	1	3	1	2	4	5	4	2	1	2	1	2	4	1	4	1	1	4	4
971	0	3	2	3	2	2	4	4	5	4	2	3	5	2	3	3	3	3	3	3	3	3	3	3	5	2	2	3	3	3	3	3	3	3	3	3	3	3	3	3	3	2	2	3	2	3	2	2	2
972	0	5	5	5	4	5	5	3	5	5	4	3	3	4	3	4	3	4	4	4	4	3	3	3	5	5	5	3	4	5	5	4	5	4	5	3	3	5	3	5	1	1	2	2	1	1	2	2	2
973	1	5	3	5	3	2	5	5	5	5	3	3	3	5	5	5	5	5	3	4	3	3	3	3	3	4	4	3	3	4	3	4	3	3	3	3	3	3	3	3	3	2	3	2	3	2	2	2	3
974	0	2	1	2	2	1	1	2	2	2	1	3	3	1	2	1	3	3	1	1	2	2	2	2	1	1	1	2	1	2	2	3	3	2	3	2	3	2	2	2	1	1	4	1	4	1	1	4	4
975	0	3	3	3	2	2	4	4	4	2	2	3	3	2	4	2	4	4	2	2	2	2	2	2	2	2	3	3	2	3	3	4	4	2	4	2	3	2	4	2	2	2	3	2	3	2	3	3	3
976	0	5	1	4	3	1	3	3	2	1	4	3	3	1	4	2	5	3	1	3	3	3	3	3	3	3	3	3	3	3	3	3	5	3	4	3	3	3	3	3	3	2	3	2	3	2	3	3	4
977	0	3	2	2	1	1	2	3	4	3	2	4	4	2	2	2	4	3	2	2	2	3	3	3	3	2	2	4	2	2	2	2	3	2	3	3	3	3	3	3	2	2	3	2	2	2	3	2	2
978	0	3	2	4	3	4	2	4	3	3	2	2	4	3	4	3	4	2	2	4	4	3	2	3	4	3	3	3	4	2	3	3	4	3	2	2	3	4	2	4	3	2	3	3	3	2	2	3	2
979	0	2	4	2	4	4	4	2	4	3	3	4	3	4	4	3	2	3	3	2	3	3	2	4	2	4	3	3	3	4	4	2	4	3	3	3	2	2	2	3	2	3	3	2	3	2	2	3	2
980	0	4	1	4	4	2	2	2	2	1	1	1	2	1	4	2	5	5	1	4	3	1	1	1	1	1	4	1	1	1	1	1	4	2	4	4	5	2	2	1	1	1	4	1	4	1	1	4	4
981	0	2	2	2	2	2	2	2	4	3	4	4	4	3	4	3	4	4	3	4	3	3	3	4	3	3	4	4	4	4	4	4	4	4	4	4	4	4	4	4	2	2	2	2	2	2	2	2	3
982	0	5	1	5	5	2	3	3	3	3	4	3	3	3	3	3	4	4	3	3	3	3	2	3	3	3	3	3	3	2	3	3	4	2	4	4	4	3	4	3	2	2	3	2	3	2	2	3	3
983	0	3	1	3	3	2	5	3	4	3	1	5	3	1	3	1	3	2	2	3	2	1	1	3	1	1	2	1	1	2	1	2	3	3	3	2	3	3	3	2	3	3	4	3	4	3	1	3	4
984	0	3	2	3	2	4	4	2	2	4	3	3	4	3	3	4	3	3	2	2	3	3	3	4	4	2	2	4	2	3	4	4	2	3	4	2	4	4	2	2	2	3	2	2	2	2	2	2	2
985	0	3	1	2	2	3	2	1	1	1	3	2	1	1	3	3	4	5	2	2	2	1	1	1	1	3	1	1	1	1	1	1	4	1	4	2	4	3	3	1	1	1	4	1	4	1	1	4	4
986	0	4	1	3	3	1	2	3	3	3	3	4	4	3	3	3	4	4	1	2	3	1	1	2	2	2	4	1	1	1	1	3	3	1	3	3	4	2	3	3	3	2	4	2	3	2	2	4	4
987	0	4	3	5	5	4	5	4	4	4	4	5	4	5	5	4	4	5	5	4	4	4	4	4	5	5	5	5	4	5	4	4	5	4	5	4	5	4	5	5	1	1	2	2	2	2	1	1	1
988	0	3	3	3	2	3	3	3	2	3	3	3	2	2	2	3	3	3	2	3	2	2	2	2	2	3	3	2	2	2	3	2	3	3	3	4	3	3	3	3	3	3	3	3	3	3	2	4	4
989	0	3	2	2	3	2	4	4	4	3	3	3	3	2	3	2	4	4	1	3	3	1	1	2	2	2	3	1	1	3	2	3	4	3	3	3	4	2	3	2	1	1	4	2	4	1	1	4	4
990	0	5	1	5	3	3	5	4	3	3	5	3	2	5	5	3	5	5	3	2	5	2	5	2	5	3	5	3	5	3	4	5	5	3	5	5	5	3	5	5	1	1	4	1	3	1	1	1	4
991	0	3	2	3	3	2	3	3	3	3	3	3	3	3	3	3	4	3	3	3	3	3	3	3	3	3	3	3	3	3	3	3	3	3	3	3	3	3	3	3	2	2	2	2	2	3	3	2	3
992	1	3	1	4	3	3	3	3	3	3	3	3	3	3	5	3	4	4	4	4	3	3	3	3	3	1	3	3	3	3	3	3	3	3	3	3	3	4	3	3	2	2	2	2	2	2	2	3	3
993	1	4	1	4	4	4	4	4	3	3	3	3	3	3	3	3	3	3	3	3	3	3	3	3	4	3	4	3	3	3	3	3	3	3	3	3	3	3	3	3	2	3	2	2	2	2	2	2	2
994	1	5	1	5	3	1	1	3	4	2	2	1	1	1	4	1	4	4	1	1	1	1	1	1	2	2	2	2	1	2	1	3	5	3	4	3	3	1	3	1	3	2	4	2	3	3	2	4	4
995	0	3	1	3	3	1	3	1	2	3	3	3	2	3	3	1	3	3	1	3	3	1	1	1	1	3	3	1	1	1	1	3	3	1	3	3	4	1	2	1	1	2	4	2	4	2	2	4	4
996	0	3	1	3	4	1	4	5	4	4	1	1	1	4	4	2	5	5	2	5	3	3	1	2	2	3	5	2	2	2	2	5	5	2	5	4	5	1	3	5	1	1	3	2	3	2	1	3	4
997	0	3	2	5	3	2	2	2	4	2	3	2	4	1	3	3	3	3	3	3	3	3	3	3	3	3	3	3	3	3	3	3	3	3	3	3	3	3	3	3	2	2	4	2	4	2	2	2	4
998	0	4	4	3	4	4	3	4	4	4	3	4	4	3	3	3	3	3	3	3	3	2	2	2	3	3	2	2	3	3	3	4	3	2	3	3	3	4	4	3	4	4	4	4	4	4	3	4	4
999	1	3	1	5	1	3	3	3	5	5	5	1	1	3	5	5	3	5	3	3	3	3	3	5	3	3	3	5	5	5	4	3	3	3	3	3	3	3	3	3	2	2	4	2	4	2	2	4	4
1000	1	3	1	3	3	1	3	4	3	1	4	1	3	1	3	3	4	4	3	2	2	1	1	3	2	1	3	1	1	1	2	3	5	3	5	3	3	3	4	3	3	3	3	2	3	2	2	4	4
1001	0	5	1	5	5	3	3	3	5	3	4	4	3	3	4	3	5	5	4	3	3	3	3	3	3	3	3	2	1	3	2	4	5	2	5	5	5	2	4	3	2	2	4	1	3	1	1	3	4
1002	0	3	5	5	3	4	4	3	4	5	3	4	4	4	4	3	4	4	5	3	3	4	5	5	5	5	5	3	4	5	4	5	5	3	4	4	5	3	4	5	2	1	1	2	1	1	1	1	2
1003	1	3	1	1	2	1	5	5	5	5	1	3	5	5	1	1	3	1	1	5	1	1	1	1	3	2	5	1	1	1	1	4	3	3	3	2	2	5	5	5	2	1	3	3	2	2	1	2	3
1004	0	5	4	3	4	4	5	4	5	4	3	5	5	3	5	3	5	5	3	3	5	3	3	3	5	5	5	3	3	3	3	3	5	5	5	5	5	3	5	3	2	2	3	2	2	2	2	3	3
1005	0	3	1	3	3	3	3	3	4	3	4	3	3	3	4	4	4	4	2	4	4	2	2	2	3	2	4	3	3	3	3	4	4	4	4	4	4	4	4	4	2	2	3	3	3	3	2	3	3
1006	1	3	1	3	4	1	4	4	4	4	1	1	1	1	3	3	5	5	1	3	3	3	1	3	3	2	2	3	3	3	3	3	5	1	5	5	5	5	4	3	3	1	4	1	3	1	2	2	4
1007	1	4	2	4	4	3	3	4	2	2	4	2	3	4	4	3	4	5	2	4	3	1	1	1	1	4	4	2	1	2	1	4	5	4	4	4	4	4	4	2	2	2	4	2	2	2	2	3	3
1008	1	4	2	4	3	1	3	2	3	1	4	1	2	1	4	3	4	4	2	2	3	1	1	1	1	3	3	1	1	2	1	3	4	2	3	3	3	2	2	2	3	2	4	2	3	2	1	3	4
1009	1	3	3	3	3	4	4	4	5	5	3	3	3	2	3	3	3	3	2	3	3	3	3	3	3	3	3	2	3	3	3	3	3	3	3	3	3	3	3	3	2	2	2	2	3	1	1	2	2
1010	1	3	4	4	3	4	2	4	3	2	2	3	4	3	4	4	2	2	4	3	3	4	4	3	2	4	2	2	4	2	4	4	3	4	4	4	4	3	3	2	2	2	2	2	3	2	2	2	2
1011	0	2	3	1	1	1	3	2	3	2	3	2	2	3	3	2	3	3	2	3	3	3	3	3	3	3	3	3	3	3	3	3	3	3	3	3	3	3	3	3	2	2	3	2	2	2	2	3	2
1012	0	2	2	2	2	2	2	2	2	2	3	2	2	3	3	3	3	3	3	3	3	3	3	3	3	3	3	3	3	3	3	3	3	3	3	3	3	3	3	3	2	2	2	2	2	2	2	2	2
1013	1	4	2	5	4	3	4	5	4	4	4	2	2	3	5	5	4	5	4	2	4	4	3	4	4	3	2	4	4	4	2	2	4	2	2	3	3	2	4	3	2	2	2	2	1	2	2	3	4
1014	1	5	5	5	5	5	5	5	5	5	5	5	5	5	5	5	5	5	5	5	5	5	5	5	5	5	5	5	5	5	5	5	5	5	5	5	5	5	5	5	1	1	1	1	1	1	1	1	1
1015	0	3	1	3	3	1	3	1	3	2	4	3	2	4	3	2	3	3	2	2	2	2	2	2	2	2	4	2	2	2	2	3	2	3	2	2	3	2	2	2	2	2	3	2	3	2	2	3	3
1016	0	4	3	3	2	2	3	4	4	2	2	3	3	2	2	4	3	2	2	2	4	3	3	2	2	4	4	4	4	4	3	2	3	3	4	4	2	3	3	2	2	2	3	2	2	2	2	2	2
1017	0	1	1	2	1	2	2	2	1	2	2	1	2	1	1	2	2	1	2	1	2	2	1	2	2	1	1	1	1	2	2	2	2	2	1	1	1	1	2	2	3	4	3	4	4	4	4	3	3
1018	0	3	1	3	3	1	1	3	3	1	3	3	3	1	3	3	3	3	3	3	3	3	3	3	3	3	1	3	3	3	3	3	3	3	3	3	3	3	3	3	3	2	4	2	4	2	1	4	4
1019	0	4	3	3	4	3	3	3	5	3	4	5	4	3	5	3	4	3	5	4	3	4	4	3	3	4	5	4	3	3	4	4	3	5	4	4	5	4	5	5	1	2	1	1	2	2	2	1	1
1020	0	3	1	2	3	4	2	4	5	4	5	3	4	4	4	4	5	4	4	5	4	5	4	5	5	5	5	4	4	4	4	4	5	2	4	4	4	1	4	2	1	1	4	1	1	2	2	2	3
1021	0	4	1	4	4	1	3	3	2	2	3	2	2	3	4	2	4	4	1	3	3	2	1	1	4	4	3	2	1	3	2	3	4	2	4	3	4	3	3	2	2	2	4	2	3	1	1	3	4
1022	1	3	1	3	1	1	1	1	1	1	3	2	3	1	1	1	2	1	1	1	1	1	1	1	1	1	1	1	1	1	1	1	1	1	1	1	1	1	1	1	4	4	4	4	4	4	4	4	4
1023	0	2	1	3	2	1	1	2	3	3	5	3	3	1	3	3	4	4	2	3	3	3	3	4	3	3	3	3	3	3	3	3	3	3	3	3	3	3	3	3	2	2	3	2	3	2	2	3	4
1024	0	1	1	3	2	1	2	5	5	3	4	3	2	1	1	1	4	4	1	4	2	2	2	4	2	2	2	2	2	4	2	4	4	4	3	3	3	3	3	3	2	2	3	2	3	2	2	3	3
1025	1	2	3	2	3	2	4	5	5	5	3	3	5	3	2	3	3	3	3	3	2	2	3	4	3	2	4	2	2	4	4	4	4	5	2	3	2	3	3	5	3	3	2	3	3	3	3	3	2
1026	0	3	3	3	3	3	2	3	3	3	4	3	3	4	4	3	4	2	4	2	3	3	3	3	3	3	3	3	3	3	3	4	3	4	3	2	3	3	3	4	2	2	2	3	3	2	3	3	3
1027	0	3	3	3	3	2	3	4	4	3	3	4	3	3	3	2	3	4	2	3	3	2	2	4	3	2	3	3	2	3	2	3	4	3	3	2	3	4	4	2	2	1	2	3	2	3	2	3	3
1028	0	4	2	3	3	1	3	3	3	2	2	3	3	2	4	1	5	4	1	1	3	1	1	1	1	3	3	1	1	2	1	1	5	4	4	3	3	3	4	1	2	2	4	2	4	2	2	4	4
1029	0	5	4	4	4	5	4	5	4	5	4	5	4	5	5	5	4	4	4	4	5	4	5	4	4	5	4	4	4	5	4	5	5	4	5	4	4	4	5	5	2	2	2	2	2	2	2	2	2
1030	1	4	2	4	4	4	2	1	2	5	5	2	2	1	2	1	4	3	1	2	3	1	1	1	1	2	1	1	1	3	1	1	3	1	4	3	4	2	2	2	1	1	4	1	4	1	1	4	4
1031	1	3	2	3	2	1	2	3	3	3	4	3	3	2	3	1	3	3	2	3	4	2	1	3	2	3	4	2	2	3	2	3	3	4	4	3	3	3	3	3	2	2	3	2	3	2	2	2	3
1032	1	4	5	3	4	4	5	5	3	5	5	5	5	5	4	4	4	4	3	4	4	5	5	5	5	3	3	3	3	4	4	5	3	4	4	5	3	4	5	5	1	2	2	2	2	2	1	2	2
1033	1	2	2	2	2	2	4	2	2	2	2	2	2	2	2	2	2	3	3	3	3	3	3	3	3	3	2	3	2	3	2	3	2	3	2	3	2	3	2	3	2	2	2	2	3	2	2	2	3
1034	0	3	2	3	4	2	2	2	4	3	3	3	3	3	3	3	3	3	3	3	3	3	3	3	3	3	3	3	3	3	3	3	3	3	3	3	3	3	3	3	2	2	2	2	2	2	2	2	2
1035	1	3	2	3	2	3	2	3	4	3	3	2	3	3	3	2	3	3	3	3	3	3	3	2	3	2	3	3	3	3	3	3	3	3	3	3	4	3	3	3	2	1	1	2	3	2	2	3	1
1036	0	2	3	2	1	1	5	5	5	5	2	3	5	3	3	4	4	3	3	2	3	3	3	3	3	3	4	4	3	4	4	4	5	2	2	3	2	2	4	3	2	2	3	3	2	2	2	3	3
1037	1	3	3	3	2	1	3	4	4	3	3	3	3	3	3	3	4	4	2	3	2	2	2	2	3	2	3	3	1	2	3	3	5	4	5	3	4	4	4	4	2	2	3	2	2	3	3	3	3
1038	0	5	2	5	3	5	3	1	3	3	3	3	3	3	3	3	3	3	3	3	3	3	3	3	3	3	3	3	3	3	3	3	3	3	3	3	3	3	3	3	2	2	2	2	2	2	2	2	2
1039	1	3	1	3	3	1	3	2	3	1	3	3	3	1	3	1	4	3	1	3	3	1	1	1	1	3	2	1	1	1	1	2	3	2	2	2	3	3	3	2	2	2	4	2	3	2	2	3	3
1040	1	5	3	5	5	3	4	3	5	4	3	5	3	3	4	4	5	5	3	5	4	3	3	3	3	4	3	5	5	5	3	4	4	4	3	5	5	4	3	5	1	2	2	2	1	1	2	2	1
1041	0	3	1	3	2	1	1	1	4	3	4	4	4	2	3	1	3	3	1	2	2	1	1	1	2	2	2	2	1	2	2	2	3	4	3	2	2	3	3	2	2	2	4	2	2	2	2	3	3
1042	0	3	1	3	2	1	1	1	1	1	2	1	1	1	3	2	4	4	1	2	1	1	1	1	1	3	2	1	1	1	1	1	3	3	3	3	3	3	3	3	2	2	4	1	4	1	1	1	4
1043	0	3	2	2	3	1	3	4	3	3	2	4	4	3	3	2	4	4	2	2	2	2	2	3	2	1	2	4	3	3	3	2	5	4	3	2	4	4	4	3	2	2	4	2	2	3	3	2	2
1044	1	2	3	2	3	3	3	3	3	4	2	4	4	3	3	2	2	2	4	3	4	4	4	4	3	2	2	4	4	3	4	4	2	3	2	3	2	3	2	3	2	2	3	2	3	2	3	2	3
1045	1	4	1	4	4	3	4	3	3	3	4	1	1	3	4	1	4	4	1	1	1	1	3	3	3	3	3	3	3	3	3	3	3	3	3	3	3	3	3	3	2	3	2	3	2	3	2	2	3
1046	1	5	4	3	3	4	5	3	4	3	4	5	4	5	5	3	5	4	4	3	5	5	4	4	5	4	5	3	4	4	4	5	3	4	3	5	3	4	5	4	1	1	1	1	2	2	2	2	2
1047	1	4	1	4	3	1	2	4	3	4	3	2	2	1	5	1	3	1	1	5	2	1	1	4	4	2	3	1	1	1	1	1	3	3	5	5	5	2	1	1	2	2	3	1	1	1	1	4	4
1048	1	4	1	3	4	3	3	3	3	3	3	3	3	3	3	3	5	4	2	4	3	2	2	2	2	3	4	2	2	3	3	3	4	2	3	2	3	3	3	3	3	2	3	2	3	2	2	4	4
1049	1	5	5	4	4	5	5	5	4	4	5	4	4	4	5	5	5	5	4	4	5	4	5	5	4	5	4	4	5	5	4	4	4	4	5	5	5	4	5	4	2	2	2	2	2	2	2	2	2
1050	1	5	1	5	5	3	3	3	3	3	3	3	3	3	3	3	3	3	3	3	3	3	3	3	3	3	3	3	3	3	3	3	3	3	3	3	3	3	3	3	2	2	2	2	2	2	2	2	2
1051	1	5	1	4	4	1	2	2	2	2	2	2	2	2	2	2	4	2	2	4	3	3	3	3	3	3	3	3	3	3	3	3	3	4	4	4	4	3	4	3	2	2	4	2	4	2	1	4	4
1052	1	1	1	2	2	2	1	2	2	1	2	1	2	1	2	2	2	1	2	1	2	1	2	2	2	2	1	2	2	2	2	1	1	2	1	2	1	2	2	1	3	3	4	3	3	4	4	4	3
1053	0	2	1	3	3	3	3	3	4	4	1	1	2	2	2	1	5	3	1	2	2	2	2	2	2	2	3	1	1	1	1	1	4	4	3	2	3	1	1	1	2	2	4	2	4	2	2	3	4
1054	0	4	1	3	3	1	3	5	5	2	2	4	5	3	5	3	5	5	2	4	3	2	1	4	3	4	4	4	2	3	3	3	5	5	5	4	4	3	4	2	2	2	3	2	2	2	2	2	2
1055	1	4	2	4	3	4	2	4	3	2	2	2	4	4	3	2	4	2	4	4	2	2	3	3	3	2	2	3	2	2	2	2	3	3	4	2	3	4	4	3	2	2	2	2	3	3	2	2	2
1056	1	2	2	2	2	2	2	2	3	3	3	3	3	3	4	4	4	3	4	3	3	4	4	3	4	3	3	3	4	4	3	4	3	4	3	4	4	4	4	3	2	3	2	2	3	3	3	2	3
1057	1	3	3	3	2	2	2	3	4	4	3	3	2	4	2	4	3	3	3	3	3	3	2	3	4	4	3	2	2	3	4	4	3	2	2	3	4	4	3	3	3	2	2	2	2	2	2	3	2
1058	0	5	5	5	5	5	5	5	5	5	5	5	5	5	5	5	5	5	5	5	5	5	5	5	5	5	5	5	5	5	5	5	5	5	5	5	5	5	5	5	1	1	2	1	2	1	1	1	1
1059	1	3	2	2	2	2	2	4	3	3	4	3	3	2	3	3	3	3	2	3	2	2	2	2	2	2	2	3	3	3	3	3	3	3	3	3	3	3	3	3	2	1	2	3	2	2	2	2	3
1060	1	5	5	5	3	3	3	3	4	4	5	5	5	3	3	3	3	3	3	3	3	3	3	3	3	3	3	3	3	3	3	3	3	3	5	3	4	4	4	4	2	2	2	3	2	3	3	2	3
1061	1	3	3	3	3	2	3	3	3	3	3	3	3	3	3	3	3	3	3	3	3	3	3	3	3	3	3	3	3	3	3	3	3	3	3	3	3	3	3	3	3	3	3	3	3	3	3	3	3
1062	0	3	4	4	4	4	4	3	4	4	5	3	4	1	5	4	5	5	5	3	4	4	3	4	5	5	3	4	4	2	4	1	5	5	5	5	5	5	5	4	2	1	1	2	2	3	3	1	2
1063	0	3	3	3	2	1	5	5	5	4	2	4	5	3	3	3	4	4	2	3	2	3	4	3	3	2	3	4	3	3	3	2	4	4	3	2	3	3	3	2	2	2	2	2	2	2	2	2	3
1064	0	4	3	4	2	1	3	2	2	2	4	1	2	2	3	2	3	3	1	2	3	2	1	1	1	2	2	2	2	2	2	2	3	2	2	2	3	2	2	1	2	2	4	2	3	2	2	3	4
1065	0	4	1	3	3	3	3	4	4	4	3	4	4	3	3	3	4	4	2	3	3	2	2	3	3	3	3	2	1	3	2	3	3	3	3	3	3	3	3	3	2	2	3	2	3	2	2	3	3
1066	0	2	2	2	1	1	1	1	1	1	3	1	1	3	3	3	2	2	3	5	5	5	5	5	5	5	4	4	4	4	4	2	3	5	2	1	2	5	4	5	1	1	2	1	1	1	1	1	1
1067	0	3	2	3	3	2	3	3	2	4	4	4	3	3	3	2	3	3	1	4	3	2	1	3	2	2	3	2	2	2	2	3	3	3	3	2	4	3	4	3	3	2	3	2	3	2	2	3	4
1068	0	4	1	3	4	2	3	3	4	2	4	3	3	3	4	3	5	4	2	2	4	2	1	3	3	4	4	2	2	2	2	2	5	5	5	5	5	4	4	2	2	2	4	2	3	2	2	4	4
1069	0	2	3	3	3	3	3	4	4	3	3	2	3	3	3	3	3	3	3	2	2	3	2	3	3	3	3	3	3	2	4	3	3	3	4	2	4	4	3	3	3	3	2	3	3	3	3	3	3
1070	0	3	2	3	2	2	4	3	4	3	3	3	3	2	4	4	5	4	3	2	3	3	3	3	4	3	2	3	2	3	2	3	4	3	5	4	4	3	4	3	2	2	3	2	2	2	2	3	4
1071	0	1	2	2	1	2	1	1	1	2	1	1	1	2	1	2	2	2	2	1	2	2	1	1	2	1	2	1	1	1	2	1	2	1	1	1	2	1	2	2	3	3	4	3	4	4	3	3	3
1072	0	3	3	2	2	2	2	2	2	5	5	1	1	1	1	1	3	3	3	3	2	2	2	2	2	2	2	2	2	3	3	3	3	5	5	3	3	3	3	3	4	4	4	1	4	1	1	4	4
1073	0	3	2	3	3	1	2	3	3	3	4	4	3	3	2	3	4	3	2	3	4	3	3	3	3	3	4	3	4	3	3	4	3	3	4	3	4	3	3	3	3	3	2	3	2	2	3	3	3
1074	0	5	1	5	5	3	3	2	3	3	3	3	3	3	4	3	4	4	3	4	3	3	3	3	3	3	3	3	3	3	3	3	3	3	3	3	3	3	3	3	2	2	4	2	4	2	2	4	4
1075	0	2	1	2	1	1	1	4	4	3	4	4	4	3	3	3	4	4	2	3	3	2	2	3	2	2	3	2	2	3	2	2	3	3	3	3	3	3	3	3	2	3	3	3	2	1	2	1	2
1076	1	3	1	3	3	2	3	2	3	1	3	2	2	3	3	3	4	3	3	3	3	3	3	3	3	4	4	2	3	3	3	3	4	2	4	3	3	3	3	3	2	2	3	2	2	2	2	3	3
1077	1	4	1	3	3	2	2	4	3	1	4	3	2	2	4	3	4	4	2	4	3	2	2	3	3	3	3	2	2	2	3	3	4	2	4	3	4	3	4	2	1	1	4	1	2	2	2	2	4
1078	0	3	2	2	1	1	3	4	4	4	1	3	3	4	3	3	3	3	3	3	2	2	2	3	2	2	3	3	3	3	3	3	3	3	3	2	3	3	3	3	3	3	3	3	2	3	3	2	3
1079	0	1	2	1	2	2	1	1	1	1	2	1	1	1	2	2	1	2	1	1	2	1	1	1	2	2	2	1	2	1	2	1	2	2	2	2	2	2	2	1	3	4	3	4	4	3	3	3	4
1080	0	3	2	2	4	3	2	2	2	4	2	2	4	4	3	2	3	2	3	3	4	3	4	2	3	4	2	4	3	2	4	2	3	2	4	4	2	4	4	4	2	2	2	2	2	2	2	2	3
1081	0	5	2	4	4	3	2	3	3	3	4	2	2	1	3	1	5	5	1	4	2	1	1	2	1	1	2	2	1	2	1	5	4	3	5	4	5	3	3	3	3	2	4	1	2	1	1	4	3
1082	0	3	2	2	3	2	3	3	2	3	4	3	3	4	4	4	5	5	5	3	3	3	3	3	3	2	2	2	2	3	3	3	2	4	4	3	4	2	4	4	2	2	1	2	2	2	2	3	4
1083	0	4	2	3	2	4	2	2	2	2	4	2	4	2	3	2	2	3	3	2	4	4	4	2	4	2	2	4	3	3	4	3	4	4	3	3	3	4	3	4	2	3	2	2	2	2	2	3	2
1084	0	2	1	2	2	2	3	4	4	4	2	4	3	3	3	3	3	3	3	3	2	2	3	3	3	3	3	2	2	3	2	3	3	3	3	3	3	3	4	3	3	3	3	3	2	3	3	2	3
1085	0	4	5	4	4	4	4	5	5	5	5	4	4	5	5	5	5	5	4	5	5	5	5	4	4	5	5	5	4	4	5	4	4	5	5	5	4	5	5	4	2	2	2	2	2	2	2	2	2
1086	0	4	1	3	3	2	3	2	3	2	5	2	2	3	4	1	3	3	1	3	3	1	1	2	3	4	4	2	1	3	2	4	3	2	3	3	3	1	2	1	1	1	4	1	4	1	1	4	4
1087	1	4	4	2	2	2	2	3	2	2	3	2	4	2	4	2	3	3	4	4	2	2	4	2	2	4	3	2	2	4	2	2	2	4	3	4	4	3	2	2	3	2	2	2	2	2	3	2	2
1088	1	3	2	2	2	2	2	4	3	3	2	3	3	2	3	3	3	3	2	3	4	4	4	4	4	4	4	3	3	3	3	3	3	3	3	3	3	3	3	3	2	2	3	3	3	3	3	3	3
1089	0	2	5	1	1	2	1	5	4	4	5	5	5	5	3	2	4	4	2	5	3	1	1	2	3	3	4	2	1	2	3	4	4	4	3	4	4	2	4	3	1	1	4	1	2	2	1	1	4
1090	0	2	4	4	3	4	2	4	2	2	4	3	4	4	2	4	3	2	3	3	4	3	2	2	4	3	3	4	3	2	2	4	4	2	2	3	3	4	4	4	2	2	2	2	3	2	2	2	3
1091	0	3	3	3	3	1	1	2	2	3	2	3	3	3	2	3	3	3	2	3	2	3	3	2	3	3	3	3	3	3	3	2	3	2	3	2	3	2	3	3	3	3	2	3	3	3	3	2	3
1092	0	3	1	3	2	1	2	4	4	3	1	3	3	3	3	3	5	3	2	3	2	2	2	2	2	2	2	2	1	2	1	2	3	2	5	2	4	3	3	3	2	2	4	3	3	3	3	4	4
1093	0	2	3	2	2	2	3	5	4	4	1	5	4	2	3	3	3	3	2	4	2	2	2	3	3	2	3	2	2	2	2	4	4	3	3	2	3	2	3	3	3	3	2	2	2	3	3	2	2
1094	0	2	2	3	2	2	2	4	4	5	2	3	4	2	4	4	4	4	2	2	3	2	2	4	2	2	3	3	2	2	2	3	4	4	3	3	3	3	3	3	2	2	2	2	3	2	2	3	3
1095	0	3	2	2	3	2	4	5	5	4	2	2	2	3	2	3	4	4	5	4	2	2	2	4	4	4	3	3	3	3	3	3	4	4	4	2	3	3	4	2	2	3	2	3	1	3	3	1	1
1096	0	2	2	2	2	1	2	3	3	4	2	4	4	3	2	2	3	3	2	2	2	3	2	3	4	2	2	3	2	3	3	3	2	3	2	3	3	3	3	3	1	2	1	1	1	2	2	1	1
1097	0	2	3	3	2	1	3	5	5	3	3	3	4	3	2	2	5	4	1	3	3	1	1	2	2	3	3	2	1	1	2	3	4	2	4	3	3	3	3	3	2	2	3	2	2	2	2	3	4
1098	1	4	4	4	4	4	4	5	4	5	4	5	4	4	4	5	4	5	5	4	4	5	5	5	4	5	4	5	5	4	4	4	5	4	4	4	5	5	4	4	2	2	2	2	2	2	1	2	2
1099	0	4	4	4	4	4	4	3	3	3	3	3	4	3	4	2	4	3	2	3	3	2	2	3	4	4	4	2	2	4	2	3	4	2	4	3	3	2	4	2	4	4	3	4	4	4	4	4	4
1100	1	3	3	3	3	2	3	4	3	3	2	2	3	4	3	3	2	4	4	2	3	3	2	2	2	2	3	2	3	2	3	3	3	4	4	4	3	4	3	3	2	3	2	2	2	3	2	2	2
1101	0	2	1	2	2	1	2	2	2	1	2	1	2	1	1	2	1	2	1	2	2	2	1	2	1	2	1	1	1	1	1	2	2	1	1	1	2	2	2	2	3	3	3	4	3	4	4	3	4
1102	0	4	1	3	3	1	1	3	3	2	3	3	3	4	3	2	4	4	1	3	2	2	2	2	2	2	3	2	2	3	2	3	4	2	4	3	3	2	2	3	3	2	3	2	2	1	1	2	4
1103	1	1	1	2	2	1	1	1	1	1	1	1	1	2	1	2	1	1	2	1	1	2	1	1	2	1	1	2	2	2	1	1	1	1	1	1	2	1	2	1	3	4	3	4	4	4	4	4	3
1104	0	3	3	3	3	3	3	1	2	2	1	2	2	3	3	3	3	2	2	2	3	3	3	3	4	3	4	2	3	3	2	4	3	2	3	2	3	3	3	3	3	3	4	2	3	3	2	4	2
1105	0	3	1	3	3	3	3	3	3	3	3	1	1	1	4	1	5	4	1	3	3	2	1	1	2	3	3	1	1	1	1	3	4	3	3	3	3	3	3	3	2	2	4	2	3	1	1	2	4
1106	0	4	1	4	3	1	3	3	1	1	4	1	1	3	3	1	3	3	2	3	4	2	2	2	3	3	4	3	2	3	2	3	3	1	2	3	3	3	3	3	2	2	4	2	4	2	2	4	4
1107	1	4	3	4	4	5	4	4	5	3	3	3	3	3	4	5	4	3	5	3	5	4	4	3	5	3	5	4	4	3	4	3	3	5	3	5	5	4	5	4	1	2	1	1	2	2	2	2	1
1108	1	4	2	4	2	2	3	3	3	3	3	3	3	3	3	3	3	3	3	3	3	3	3	3	3	3	3	3	3	3	3	3	3	3	3	3	3	3	3	3	2	2	3	2	3	2	2	2	3
1109	0	3	1	3	4	1	4	2	3	3	3	4	3	2	5	1	4	4	1	1	3	1	1	3	1	3	1	1	1	3	1	1	5	3	4	2	4	2	3	1	1	2	4	1	4	2	2	4	4
1110	0	3	2	3	2	3	2	3	4	3	5	2	3	3	3	2	5	5	1	3	3	1	1	2	1	2	3	1	1	1	1	3	5	3	5	3	4	3	3	3	2	1	4	1	3	1	1	3	4
1111	0	5	1	3	5	5	1	5	5	4	1	1	5	1	3	1	5	3	4	1	2	1	2	3	2	2	1	2	2	2	2	1	5	3	5	3	3	3	3	2	3	3	4	3	2	2	2	2	2
1112	0	1	1	5	5	5	5	1	3	1	5	1	2	1	4	1	5	5	1	3	5	1	1	2	4	4	2	2	2	3	3	2	5	2	5	5	5	3	4	1	2	1	4	1	4	1	1	4	4
1113	1	4	5	4	4	4	5	5	4	5	4	5	5	4	5	5	4	5	5	5	5	4	4	4	4	5	5	5	4	5	4	4	5	5	5	5	5	4	5	5	2	2	2	2	2	2	2	2	2
1114	1	4	2	3	1	1	3	1	1	1	4	1	1	4	4	2	5	5	1	3	3	1	1	1	3	4	3	2	1	4	1	3	5	2	5	5	5	3	4	5	1	1	4	1	4	1	1	1	4
1115	0	3	1	3	3	1	3	3	5	3	3	4	4	3	3	3	4	3	2	3	3	3	3	3	4	3	2	3	3	3	3	3	3	4	3	3	4	3	4	3	2	2	4	4	4	4	3	3	3
1116	0	3	2	2	2	2	4	3	4	3	3	4	4	1	3	3	4	3	3	2	3	3	3	3	3	2	2	2	2	3	3	2	3	2	3	3	3	3	3	3	3	2	3	3	3	3	2	2	2
1117	1	4	4	5	3	4	3	5	3	4	5	3	3	5	3	4	4	4	3	3	5	4	3	5	5	4	5	4	4	5	5	3	4	4	4	4	4	3	4	3	2	1	2	2	1	1	2	2	2
1118	1	5	4	5	4	4	5	5	5	5	4	5	4	4	5	4	5	5	4	4	4	4	4	4	5	5	4	4	4	5	5	4	5	5	4	5	5	5	4	5	2	2	2	2	2	2	2	2	2
1119	0	3	2	3	3	3	3	4	4	3	3	3	3	2	3	3	3	3	3	3	3	4	2	2	2	2	3	3	3	2	3	2	5	5	5	3	5	3	4	4	2	1	4	2	2	2	2	2	4
1120	1	3	1	4	3	3	3	3	3	3	3	3	3	3	3	3	3	3	3	3	3	3	3	3	3	3	3	3	3	3	3	3	3	2	4	4	4	4	4	1	2	2	4	2	4	2	2	4	4
1121	1	3	3	2	2	3	3	3	4	3	4	2	2	1	1	1	2	2	1	1	1	1	1	1	2	1	1	1	1	2	1	1	1	1	1	1	1	1	1	1	4	3	4	4	4	3	4	4	4
1122	0	1	1	1	1	2	2	1	2	2	2	2	1	2	2	2	1	2	2	2	1	2	1	1	1	1	1	2	1	1	2	2	2	2	2	1	2	1	1	2	3	3	4	4	3	4	4	4	3
1123	1	3	1	3	2	1	1	1	1	1	1	1	1	1	1	1	1	5	1	1	1	1	1	1	1	1	1	1	1	1	1	1	5	3	5	2	4	1	4	1	4	4	4	4	4	1	1	1	4
1124	0	2	2	3	2	2	5	4	3	2	3	3	3	2	2	2	3	2	3	2	2	2	2	2	2	3	3	2	3	2	2	3	4	4	3	3	3	3	3	3	2	2	3	2	3	1	1	2	3
1125	0	4	1	3	4	1	1	1	1	1	2	3	3	4	4	3	5	5	1	3	2	1	1	1	1	2	3	1	1	1	1	2	4	4	5	1	5	1	2	1	2	1	4	1	4	1	1	1	4
1126	0	3	3	3	3	2	2	5	5	4	1	5	5	3	4	2	3	4	2	3	3	2	2	2	3	2	3	3	2	3	2	3	4	3	3	3	3	2	3	3	2	2	3	2	3	2	2	3	3
1127	1	5	1	5	5	1	5	1	4	2	5	5	5	5	5	5	5	5	5	5	5	5	5	5	4	5	5	5	3	4	2	4	5	2	5	3	4	5	4	2	2	1	3	2	2	3	2	2	4
1128	0	3	2	3	3	1	3	3	2	2	1	2	3	2	3	3	4	4	3	3	3	3	3	3	3	3	3	3	3	3	3	3	3	3	3	3	3	3	3	3	2	2	2	2	3	2	2	2	3
1129	1	3	1	3	3	1	1	3	3	2	3	2	3	2	2	3	2	2	3	2	3	3	2	3	2	2	3	3	3	2	2	3	4	1	3	2	3	2	3	2	3	2	4	3	2	2	4	2	3
1130	0	4	4	2	3	3	2	4	3	2	2	3	3	2	3	2	2	3	2	3	2	4	4	3	3	3	4	2	4	2	3	3	3	4	2	4	3	3	2	3	3	2	3	3	2	3	2	2	3
1131	0	5	5	5	5	5	5	1	1	1	1	1	1	1	1	1	1	1	1	1	1	1	1	1	1	1	1	1	1	2	1	2	1	1	1	2	1	1	1	1	1	1	1	1	1	1	1	2	2
1132	0	3	3	2	3	3	3	4	3	4	3	4	3	2	3	2	3	2	3	3	3	2	3	3	2	3	2	3	2	3	3	2	3	2	3	2	3	3	2	3	1	1	2	1	1	1	1	1	1
1133	1	3	2	2	2	1	2	5	4	4	2	4	4	2	2	3	4	3	3	3	3	3	3	3	3	3	3	3	3	3	3	3	3	3	3	3	3	3	3	3	2	2	2	2	2	2	2	2	2
1134	0	1	2	2	1	2	1	2	1	2	1	2	1	1	1	1	2	2	1	2	1	2	1	1	2	1	1	1	2	2	1	2	2	1	1	2	2	1	2	2	4	4	3	3	3	4	4	4	4
1135	0	3	1	3	2	1	1	5	5	3	4	2	4	3	3	1	5	4	1	4	3	2	2	3	4	3	3	2	1	1	1	3	4	3	4	3	4	3	4	2	2	1	4	2	4	1	1	2	4
1136	1	3	2	2	1	2	2	3	2	2	3	4	3	4	5	2	4	4	1	3	2	1	1	3	1	2	4	2	1	3	1	4	4	3	4	3	4	2	4	3	2	2	4	2	3	3	2	4	4
1137	0	4	4	3	3	3	5	5	5	4	4	3	5	2	5	1	5	5	1	3	4	3	3	2	3	5	3	1	1	2	2	2	2	1	5	3	5	3	3	3	2	2	3	2	3	1	1	4	4
1138	0	4	4	4	4	4	3	3	3	3	3	3	3	3	3	3	3	3	2	3	2	3	3	3	3	3	3	3	3	3	3	3	3	3	3	3	3	3	3	3	2	2	2	2	2	2	2	4	4
1139	0	3	2	4	2	3	4	4	4	2	2	3	3	4	4	2	2	4	4	2	3	2	3	4	4	4	3	2	3	4	4	4	4	4	4	4	2	2	3	3	2	2	2	2	3	2	2	2	2
1140	1	4	4	4	3	3	4	2	2	2	2	2	2	2	2	2	2	2	2	2	2	2	2	2	2	2	3	2	2	2	2	2	2	2	2	2	2	2	2	2	4	4	4	4	4	4	3	4	4
1141	0	3	3	2	3	2	2	3	2	4	2	4	2	3	2	3	4	2	3	3	2	4	2	4	3	4	2	4	3	2	3	4	2	4	3	3	2	4	3	3	2	3	1	2	1	1	1	3	2
1142	0	3	3	3	3	3	3	3	4	3	4	4	4	5	5	5	5	5	4	5	5	5	5	4	4	5	5	4	5	4	5	5	5	5	5	5	5	4	5	4	3	3	3	2	2	3	4	4	3
1143	0	1	1	1	2	1	3	2	2	2	1	2	2	1	3	1	3	3	1	1	1	1	1	3	2	1	1	1	1	1	1	1	4	4	4	4	4	4	4	3	2	2	4	3	2	3	2	4	4
1144	0	3	1	3	2	1	1	3	3	1	3	3	3	3	3	3	3	3	3	3	3	3	3	3	3	3	4	3	3	3	3	3	3	3	3	3	3	3	3	3	2	2	4	2	3	2	2	2	4
1145	0	2	3	2	3	2	3	4	3	3	3	2	2	4	2	3	3	2	4	2	3	4	2	2	2	3	2	2	3	2	4	4	3	3	4	3	2	2	4	3	2	3	2	2	3	2	3	2	2
1146	0	3	2	3	3	1	3	3	4	3	3	3	3	3	3	3	3	3	3	3	3	3	3	3	3	3	3	3	2	3	3	2	3	3	3	2	3	2	3	2	2	2	3	2	2	2	2	3	3
1147	0	3	1	3	3	2	3	3	2	2	3	2	2	2	3	2	4	4	2	3	2	2	2	2	2	2	2	2	1	2	2	3	2	3	3	3	3	2	2	2	2	2	3	2	3	2	2	4	4
1148	0	2	1	4	4	2	1	5	5	2	5	3	5	1	5	4	5	5	2	5	3	5	5	1	5	2	5	5	2	4	5	3	5	5	5	3	5	3	5	5	1	1	4	1	1	1	1	1	4
1149	0	5	5	3	3	4	3	4	3	4	4	5	4	4	3	3	4	4	1	3	3	2	2	3	4	4	4	2	1	2	1	3	4	3	4	5	4	2	4	2	2	2	4	1	3	3	2	3	2
1150	0	1	1	2	2	1	1	3	3	3	2	2	3	1	1	1	1	2	1	1	1	1	1	1	1	1	1	1	1	1	1	1	1	1	1	1	1	1	1	1	4	4	4	4	4	3	4	4	4
1151	1	5	2	5	5	3	3	3	3	2	3	3	3	2	3	2	4	4	2	2	2	2	2	2	2	2	3	2	2	2	2	3	4	3	4	3	4	3	3	2	2	2	3	2	3	2	3	2	3
1152	1	3	1	2	2	2	3	3	4	4	2	4	4	2	3	3	4	4	2	2	2	2	2	2	2	3	2	3	3	3	3	3	3	3	3	3	3	3	3	3	2	2	3	2	2	2	2	4	4
1153	0	3	3	4	3	1	2	4	4	4	2	3	3	2	2	4	5	3	2	2	1	1	1	3	3	2	2	3	1	3	2	2	4	4	4	3	3	3	4	3	2	2	4	2	2	2	1	2	4
1154	0	4	3	3	3	2	2	3	2	3	4	2	2	4	3	2	3	3	2	4	2	2	2	3	4	2	4	3	2	2	2	4	2	3	3	3	3	3	4	3	2	2	3	2	3	2	2	3	3
1155	1	3	2	3	3	2	2	3	2	2	4	2	2	2	4	4	3	4	4	4	4	2	2	3	4	3	3	2	2	2	3	3	3	3	3	4	4	2	2	3	2	2	4	2	3	1	1	4	4
1156	1	4	1	3	3	3	3	3	3	3	3	3	3	3	3	3	3	3	3	3	3	3	3	3	3	3	3	3	3	3	3	3	3	3	3	3	3	3	3	3	4	2	4	2	3	2	2	4	4
1157	1	4	5	4	5	4	5	5	3	4	5	3	5	3	3	5	3	5	3	5	3	5	4	4	3	5	5	3	3	5	4	3	4	5	5	5	5	5	4	3	2	1	1	2	2	2	2	1	1
1158	0	4	1	4	2	1	3	4	4	2	5	2	3	3	4	2	4	4	2	3	2	1	1	1	1	2	2	1	1	1	1	2	4	3	4	3	4	2	2	2	2	1	3	1	4	1	1	4	4
1159	1	3	3	4	2	4	4	4	3	4	4	3	2	4	3	2	4	3	2	4	2	3	3	3	4	3	3	3	3	3	3	3	3	4	4	2	4	4	2	3	2	3	2	3	2	2	3	2	3
1160	1	5	1	3	2	1	3	1	2	2	5	1	2	3	1	1	2	3	2	1	3	3	3	3	3	3	3	3	3	3	3	3	3	3	3	3	3	3	3	3	2	2	4	1	3	1	1	4	3
1161	1	4	4	4	4	4	3	1	1	1	1	1	1	3	3	3	3	4	3	3	4	3	3	3	3	3	4	3	3	3	3	4	3	3	3	4	4	3	3	2	2	3	2	2	2	2	1	3	2
1162	1	5	1	2	2	2	3	3	3	2	2	3	4	1	4	3	4	4	1	3	2	1	1	2	2	2	3	2	1	3	1	3	4	3	4	4	3	3	4	2	2	2	3	3	2	2	2	1	3
1163	1	3	2	4	4	2	4	3	2	2	4	4	3	3	3	3	4	2	3	3	4	3	3	2	4	2	3	3	4	2	4	2	2	2	4	4	3	3	2	4	2	2	2	3	3	2	3	2	2
1164	1	5	1	3	3	2	2	2	3	2	3	3	3	5	5	3	3	3	3	5	3	3	3	3	3	3	3	3	3	3	3	3	3	3	3	3	3	3	5	3	2	2	3	2	2	3	3	2	3
1165	1	4	1	4	3	2	3	2	4	3	4	3	4	3	4	3	4	3	4	3	4	3	4	3	4	3	4	3	4	3	4	3	4	3	4	3	4	4	4	4	2	2	2	2	2	2	2	2	2
1166	1	5	5	4	4	2	3	3	3	2	5	2	3	2	5	3	5	4	1	1	1	4	3	4	2	3	3	2	3	3	2	3	3	3	3	3	3	4	3	2	2	3	2	2	3	2	2	2	3
1167	1	3	1	2	2	2	2	2	3	3	2	4	3	2	2	2	5	4	2	3	3	2	3	3	3	3	3	3	3	2	2	2	3	3	4	2	4	4	3	2	3	2	3	3	3	2	3	3	3
1168	1	3	1	4	4	1	4	2	3	1	4	2	2	2	5	3	5	5	2	4	4	1	3	3	3	3	3	3	3	3	3	3	3	3	3	3	3	3	3	3	3	3	3	3	3	3	3	3	3
1169	1	4	1	4	3	3	2	2	3	3	3	4	4	3	4	4	3	3	3	3	4	3	2	3	4	3	3	2	2	3	2	3	3	3	3	2	3	3	3	2	2	2	3	2	3	2	2	2	3
1170	1	3	5	3	3	5	4	3	3	5	3	5	3	1	5	1	5	5	1	3	3	2	1	1	1	3	2	1	1	1	1	1	5	1	5	3	3	3	3	2	2	1	2	2	2	2	2	3	4
1171	1	4	1	3	3	1	3	2	4	2	3	3	3	3	4	2	4	4	3	3	3	4	4	3	4	3	3	2	3	2	3	4	2	3	3	2	3	2	3	3	2	2	3	2	3	2	2	3	3
1172	1	3	1	2	3	2	3	4	5	3	2	2	3	3	4	1	5	4	1	1	2	1	1	3	1	3	4	2	2	3	2	3	4	2	4	2	4	2	4	1	1	3	4	2	3	2	3	3	4
1173	1	3	1	3	2	1	1	4	4	3	4	4	1	2	5	4	4	5	1	2	2	1	1	3	2	2	1	4	2	2	1	2	4	3	4	2	4	2	3	2	1	1	4	2	3	2	2	4	4
1174	1	4	1	4	3	2	3	2	3	1	5	2	3	1	5	3	4	4	3	1	3	3	3	2	2	2	1	1	1	3	2	1	4	1	5	2	5	3	2	2	1	1	4	1	3	1	1	4	4
1175	0	3	2	4	2	2	3	3	4	3	3	3	2	2	4	3	4	4	2	2	2	2	2	2	3	2	2	2	2	3	2	2	4	2	3	3	3	3	2	2	2	2	3	2	3	2	2	2	3
1176	0	3	2	3	3	3	3	3	3	3	3	3	3	3	3	3	3	3	3	3	3	3	3	3	3	3	3	3	3	3	3	3	3	3	3	3	3	3	3	3	2	2	2	2	2	2	2	2	2
1177	0	3	3	2	3	4	2	3	4	4	3	3	3	3	2	2	2	3	4	2	4	3	2	3	4	2	4	2	2	4	4	3	4	2	2	3	4	2	2	3	2	3	3	2	2	2	2	3	2
1178	0	2	2	3	3	4	4	3	3	3	2	2	3	4	4	3	4	3	3	3	3	3	2	3	3	2	4	2	2	3	2	4	2	2	4	2	4	4	4	2	3	3	2	2	3	2	2	3	2
1179	0	3	1	3	2	1	4	2	3	2	2	2	2	1	4	1	5	5	1	2	4	1	1	1	1	4	2	2	1	4	1	1	4	4	5	4	5	2	4	2	1	1	4	1	3	1	1	3	4
1180	0	2	1	1	5	1	3	4	4	4	2	4	5	3	3	3	4	4	1	3	3	3	2	2	3	3	3	2	1	2	3	4	4	3	4	4	3	3	4	3	2	2	4	3	3	2	2	3	3
1181	0	1	1	2	1	1	1	3	3	2	2	3	3	3	2	2	4	3	3	2	2	2	2	4	2	2	2	2	2	2	2	2	3	2	3	3	3	3	3	3	3	3	3	3	2	3	3	3	2
1182	0	5	5	5	4	5	5	5	5	4	4	5	5	2	2	2	3	2	2	2	3	2	2	2	2	2	3	2	2	3	2	2	3	2	2	2	2	2	3	2	2	2	2	2	2	2	1	1	2
1183	1	4	4	4	4	3	3	3	3	4	4	4	4	3	4	2	4	4	4	4	4	4	2	3	3	3	4	3	4	4	3	4	3	3	4	4	4	3	3	3	2	2	2	2	2	2	2	2	2
1184	1	4	3	4	4	3	4	3	3	3	4	3	3	3	3	3	3	3	3	3	3	3	3	3	3	3	3	3	3	3	3	3	3	3	3	3	3	3	3	3	2	2	2	2	2	2	2	2	2
1185	1	4	5	3	5	4	4	3	3	5	4	3	5	3	3	4	3	4	2	3	4	4	3	3	3	3	4	3	3	2	3	2	4	4	3	4	3	2	4	4	3	2	2	2	2	3	3	2	2
1186	1	2	2	1	1	1	1	2	2	2	2	3	3	3	3	3	4	3	2	4	3	3	3	2	2	3	3	3	2	2	2	3	4	3	4	3	3	3	3	3	3	4	4	4	3	4	4	3	3
1187	0	3	2	4	2	3	2	2	2	2	2	2	2	2	2	2	3	3	2	2	3	2	1	1	2	3	2	2	2	2	2	3	2	2	3	3	2	3	2	2	4	4	4	4	3	4	3	3	4
1188	0	3	1	3	3	3	3	1	4	4	3	3	3	4	4	1	4	4	1	1	4	1	1	4	1	4	3	2	1	1	1	1	4	4	4	4	4	3	4	3	2	2	4	2	4	1	1	4	4
1189	0	2	1	2	2	2	2	5	5	5	2	2	2	2	4	3	4	4	4	3	3	3	2	2	2	2	3	1	1	1	1	3	4	3	4	3	3	3	4	3	3	1	4	3	3	3	3	4	4
1190	0	2	2	3	2	1	1	1	1	1	2	2	1	4	3	3	4	3	3	3	2	3	2	3	3	3	4	4	3	3	3	4	4	2	4	3	3	4	4	3	3	2	3	2	3	2	1	3	3
1191	0	1	4	1	1	1	3	5	4	3	1	4	5	4	1	1	2	1	3	5	2	2	2	4	2	2	4	4	2	4	3	4	3	2	1	4	1	1	4	5	2	1	3	1	1	2	2	1	3
1192	0	3	1	4	3	2	3	3	3	3	3	3	3	3	3	1	3	3	1	4	3	3	3	3	3	3	3	1	3	3	3	3	3	3	3	3	3	3	3	3	2	2	2	2	2	2	2	2	2
1193	0	2	2	2	2	2	3	3	3	3	3	3	3	3	3	3	3	3	3	3	3	3	3	3	3	3	3	3	3	3	3	3	3	3	3	3	3	3	3	3	3	3	3	3	3	3	2	2	3
1194	0	1	2	1	2	2	1	1	1	1	1	1	1	3	4	3	4	4	3	3	3	4	5	5	4	4	3	4	4	4	3	4	4	5	4	3	3	4	3	4	3	1	2	2	1	3	3	2	3
1195	1	2	2	2	2	1	2	2	2	2	4	3	2	2	3	1	3	3	1	2	1	1	1	1	1	1	1	1	1	1	1	1	3	1	2	1	3	1	2	2	2	2	4	2	3	1	2	1	4
1196	1	3	4	3	4	3	3	5	5	4	3	5	4	4	4	3	3	4	3	4	2	3	3	4	4	3	4	4	4	3	3	4	4	4	3	3	3	4	4	3	2	2	2	2	2	3	2	2	2
1197	0	4	3	5	3	5	5	5	3	4	4	4	4	5	3	5	5	3	4	3	3	3	3	4	5	4	5	4	5	4	5	4	5	3	3	5	4	4	3	5	1	1	1	1	1	1	1	1	1
1198	0	3	2	2	2	1	4	4	3	2	3	3	4	2	3	2	4	4	1	3	3	2	2	3	3	3	3	3	2	4	4	3	4	2	4	3	4	2	2	3	2	2	4	2	3	2	2	3	3
1199	1	5	1	4	1	1	2	4	5	4	4	1	4	1	1	1	3	4	1	5	1	1	1	5	3	2	5	1	3	2	2	5	5	5	5	2	4	2	2	5	4	1	3	3	2	1	1	2	4
1200	0	4	4	3	3	3	5	5	3	5	3	4	5	3	3	3	3	3	3	3	3	3	2	2	3	3	3	3	3	3	4	2	5	2	3	3	5	3	3	5	1	1	3	2	3	3	2	2	2
1201	1	2	2	4	4	3	2	2	2	4	3	2	2	2	2	3	4	3	3	2	3	3	2	2	2	4	3	2	2	4	3	4	4	2	2	2	2	4	2	4	2	2	2	2	2	2	3	3	3
1202	0	1	1	2	2	2	1	1	2	1	2	2	1	2	2	1	2	2	1	2	2	2	1	1	1	2	1	1	2	2	2	1	1	2	1	2	2	1	2	2	3	4	3	3	3	3	3	4	3
1203	0	2	1	3	2	1	2	1	4	3	3	3	3	2	3	3	3	3	3	3	3	3	3	3	3	3	3	3	3	3	3	3	3	3	3	3	3	3	3	3	2	2	3	1	4	1	2	2	4
1204	0	3	2	3	2	2	3	4	3	3	4	3	4	2	4	3	4	3	2	3	3	2	2	3	2	2	3	2	2	3	3	3	3	4	3	3	3	3	3	3	2	3	2	2	2	3	2	2	3
1205	0	1	5	1	1	1	1	1	1	1	1	1	1	1	5	1	5	5	1	5	3	3	3	3	3	3	3	3	3	3	4	2	2	4	3	2	4	2	4	4	2	3	3	2	3	2	3	2	2
1206	0	3	2	3	3	3	3	3	3	3	2	3	3	3	3	3	4	3	1	2	4	2	3	3	3	4	4	2	1	4	2	4	4	4	4	4	4	4	4	4	2	2	4	1	4	2	2	2	4
1207	0	3	1	4	3	3	3	3	2	2	3	3	3	3	3	2	3	4	1	3	3	1	3	3	3	3	3	1	3	2	4	3	3	3	3	3	3	2	3	3	2	2	3	2	2	2	3	2	3
1208	0	3	1	2	4	1	2	2	3	3	4	3	3	1	4	2	5	4	1	1	2	2	3	5	3	2	1	4	1	3	2	1	4	3	4	3	4	5	5	3	3	3	3	3	3	3	3	3	3
1209	0	3	1	2	3	3	3	3	3	3	3	4	4	4	3	4	2	5	4	3	4	4	3	4	3	3	4	4	3	4	4	3	4	3	4	3	3	3	3	3	2	2	2	2	2	2	2	2	2
1210	0	5	4	4	5	5	5	5	5	5	5	5	5	5	5	4	5	4	4	5	5	5	4	5	4	5	4	5	5	5	5	4	5	5	5	4	5	5	5	4	2	2	2	1	2	1	1	1	1
1211	0	3	1	3	4	2	3	2	2	2	4	2	2	3	3	2	3	3	3	4	4	3	3	5	5	5	5	5	5	4	4	4	3	3	3	4	4	4	5	5	3	3	2	2	3	2	3	2	2
1212	0	3	2	2	2	2	3	4	3	3	3	2	3	2	3	1	4	4	2	2	3	2	2	3	2	1	2	2	1	1	1	2	4	3	4	3	3	3	3	2	2	2	4	2	3	2	2	3	4
1213	0	3	3	3	3	2	3	3	3	3	3	3	4	3	5	2	5	3	2	4	3	3	4	4	4	5	3	4	2	3	3	2	4	3	3	4	3	3	3	3	2	2	3	2	3	3	2	2	2
1214	0	3	3	3	3	3	2	2	3	3	3	3	3	3	3	3	2	3	3	3	3	3	2	3	3	3	3	2	3	3	3	3	3	4	4	3	4	3	3	3	2	2	2	2	2	2	2	2	2
1215	0	2	3	3	3	1	2	2	5	3	1	5	5	1	4	1	4	4	1	1	2	1	1	4	3	3	2	1	1	2	1	3	3	3	3	2	3	4	3	3	3	3	4	2	2	2	1	3	4
1216	1	3	1	3	2	1	3	4	2	2	5	2	2	3	4	2	3	3	1	4	2	2	2	2	3	2	5	3	1	2	3	4	4	3	4	2	3	2	4	2	2	1	4	1	3	1	1	3	4
1217	0	3	2	3	2	2	2	4	4	4	2	4	4	2	4	3	3	4	3	2	3	2	3	4	4	3	2	3	3	4	4	3	3	4	3	2	3	4	4	2	2	2	3	3	2	3	3	2	2
1218	0	3	1	4	2	1	3	1	2	2	4	3	3	1	2	1	3	3	1	2	1	1	1	1	1	1	1	2	1	1	1	1	2	2	2	2	3	2	3	2	3	1	3	2	3	3	2	4	4
1219	0	2	1	2	2	2	5	5	5	5	2	4	5	5	4	3	4	5	2	3	2	2	3	3	2	2	4	4	1	4	4	5	4	3	4	3	4	2	3	3	2	2	3	2	3	1	2	1	3
1220	0	2	1	3	2	1	2	5	2	2	1	2	3	2	2	1	5	3	1	5	2	2	2	2	2	2	3	2	2	2	2	2	4	5	3	3	3	3	3	3	2	2	4	3	3	3	3	3	4
1221	0	3	2	3	2	2	2	2	3	1	4	1	3	1	2	1	4	3	1	4	3	1	1	2	1	2	3	1	1	1	1	1	3	2	2	3	2	3	4	3	2	1	4	2	4	1	1	4	4
1222	0	5	2	5	5	2	4	2	2	3	2	3	3	5	5	1	5	5	1	5	5	3	3	5	5	5	5	3	3	4	4	5	5	4	5	5	5	3	5	2	1	1	3	1	1	1	1	1	3
1223	1	1	2	2	2	2	2	2	2	1	1	1	2	2	1	2	2	2	1	1	2	1	2	1	2	1	1	1	2	2	1	2	2	1	1	2	2	2	1	2	4	4	3	4	3	4	3	3	4
1224	0	2	1	2	2	1	3	4	4	3	3	3	4	3	4	3	4	3	2	3	2	3	4	2	5	4	4	4	3	4	2	4	2	4	3	2	3	4	2	3	2	3	2	4	2	2	4	2	3
1225	0	3	1	3	2	1	4	3	3	2	5	1	1	1	3	3	3	3	3	3	3	3	3	3	3	3	3	3	3	3	3	3	3	3	3	3	3	3	3	3	3	2	3	3	3	2	2	2	4
1226	0	5	3	3	3	4	4	4	4	4	4	5	3	3	4	4	3	5	3	4	3	5	3	4	3	5	4	4	3	3	5	3	5	3	4	4	3	4	4	5	1	1	1	1	2	2	2	2	1
1227	0	3	1	3	2	3	3	2	3	3	3	3	3	4	3	3	4	4	3	4	3	3	2	3	3	3	4	3	2	3	3	4	4	4	4	3	3	3	4	3	2	2	3	2	3	2	2	4	4
1228	0	5	4	3	5	3	4	4	5	4	5	4	4	4	3	3	5	5	3	5	4	5	5	5	5	3	3	4	4	5	3	5	5	4	4	3	4	4	5	4	1	2	2	1	1	1	1	2	2
1229	0	3	1	3	3	1	4	2	3	2	4	1	3	2	2	2	3	4	1	3	2	1	1	1	2	3	3	1	1	1	1	3	4	2	3	3	3	4	4	1	2	1	4	2	3	2	2	4	4
1230	0	3	3	3	1	1	1	3	2	2	4	1	2	1	2	1	3	3	1	3	1	1	1	1	2	1	2	1	3	3	3	3	3	3	3	3	3	3	3	3	3	2	4	2	3	2	1	2	4
1231	0	3	3	3	3	3	3	3	3	3	3	3	3	3	2	4	2	3	2	3	4	3	3	4	2	4	4	3	4	3	4	4	3	4	3	4	3	4	3	4	1	1	1	2	1	2	1	1	1
1232	0	3	2	3	3	2	3	3	3	2	2	2	3	2	3	2	5	5	2	2	2	2	2	2	2	2	2	2	2	2	2	2	4	2	5	3	4	2	3	2	2	2	3	2	3	2	2	3	3
1233	0	3	1	2	4	3	4	3	2	4	3	4	4	2	5	3	5	4	3	2	1	1	3	2	3	3	3	3	1	2	3	3	5	2	5	3	4	3	3	3	2	3	3	2	2	2	2	2	3
1234	0	4	1	3	1	2	2	3	3	2	5	2	5	2	4	2	4	4	1	2	2	1	1	2	1	3	2	1	1	1	1	1	3	5	3	3	4	2	2	1	1	1	4	1	4	1	1	4	4
1235	0	3	2	3	3	2	3	3	4	3	3	2	2	4	5	4	5	4	2	4	4	4	4	4	4	4	4	4	4	4	4	4	4	2	4	4	4	4	4	3	2	2	4	2	4	2	2	2	4
1236	0	3	2	3	3	2	3	3	3	3	3	3	3	3	3	3	3	3	3	3	3	3	3	3	3	3	3	3	3	3	3	3	3	3	3	3	3	3	3	3	2	2	3	2	2	3	2	3	2
1237	1	5	2	5	4	2	5	3	4	4	4	3	4	5	4	4	4	4	4	4	4	4	4	4	4	4	4	4	4	4	4	4	4	4	4	4	4	4	4	4	2	2	2	2	2	2	2	2	2
1238	0	5	4	5	5	4	4	5	4	5	3	5	4	5	4	4	4	4	3	3	5	4	4	3	4	4	5	3	5	4	3	4	4	5	5	3	3	5	4	3	1	2	1	1	2	1	1	2	2
1239	1	4	1	4	3	2	2	2	2	2	5	2	2	2	4	2	3	4	1	2	2	1	1	1	1	2	3	2	1	2	1	1	3	2	3	3	4	2	2	2	1	1	4	2	4	2	2	4	4
1240	1	3	1	3	2	1	2	2	2	3	4	2	2	2	2	2	5	3	1	3	2	2	2	2	2	2	3	2	1	2	2	3	3	3	5	2	2	2	3	2	3	2	4	2	3	2	2	4	4
1241	1	4	4	2	2	4	3	2	4	3	4	4	4	3	3	2	2	4	2	4	2	2	2	3	3	4	3	4	3	2	2	2	2	3	4	3	2	3	3	3	2	2	2	3	2	3	2	2	2
1242	0	2	4	2	2	2	5	4	3	2	2	3	3	2	3	2	4	4	2	3	2	2	2	2	2	3	2	2	2	2	2	2	5	3	4	3	4	2	2	2	2	3	4	3	3	3	2	3	3
1243	1	3	2	3	3	3	2	3	2	3	3	3	3	3	3	4	3	4	4	4	3	3	4	4	3	2	4	3	3	2	3	4	4	3	3	2	3	4	3	4	1	1	1	1	1	2	2	1	2
1244	0	3	1	3	3	1	3	3	3	4	2	2	2	3	3	3	5	5	1	3	3	3	3	3	3	3	3	3	1	3	3	2	3	2	3	3	3	3	3	3	2	1	3	2	2	2	3	3	2
1245	0	4	1	4	4	1	2	2	3	3	3	2	2	1	4	2	5	3	1	2	2	2	2	2	2	2	2	3	2	2	2	2	3	3	3	3	3	2	3	2	2	2	4	3	3	2	2	4	4
1246	1	5	1	5	5	1	5	3	1	2	3	2	2	1	5	4	3	4	2	4	4	2	3	2	1	3	4	2	1	1	2	4	5	1	4	4	4	2	4	2	1	1	4	2	2	1	1	4	4
1247	0	4	3	4	4	3	4	4	3	4	4	4	4	4	4	4	5	5	3	4	4	4	4	4	4	4	4	4	4	4	4	4	5	4	5	4	4	4	4	4	2	1	4	2	4	1	1	3	4
1248	1	3	3	3	3	2	3	4	4	4	3	4	4	4	3	3	3	3	3	3	3	3	3	3	3	3	3	3	3	3	3	3	3	3	3	3	3	3	3	3	3	3	3	3	3	3	3	3	3
1249	1	4	2	3	4	2	4	3	4	2	4	3	4	2	4	2	3	3	4	4	2	3	2	2	2	3	4	4	3	2	2	3	3	2	2	4	2	2	3	3	3	3	2	2	3	3	2	2	2
1250	1	2	3	4	4	3	4	4	4	2	4	4	3	4	2	3	2	4	3	3	3	3	2	4	3	3	4	2	3	2	4	3	4	3	3	4	4	2	2	2	2	2	2	3	2	2	2	2	2
1251	1	5	4	5	5	5	5	4	4	4	4	4	4	5	5	5	4	5	5	5	5	4	4	5	5	5	4	4	4	4	5	4	5	5	4	4	4	4	4	4	2	2	2	2	2	2	2	2	2
1252	0	4	2	3	3	2	3	3	3	2	3	3	3	3	4	3	4	4	2	3	3	2	2	3	2	3	3	3	2	3	3	3	3	3	3	3	3	3	3	3	2	2	3	2	3	2	2	2	4
1253	0	5	1	3	3	1	3	1	2	1	1	1	1	1	1	1	1	1	1	3	5	3	3	2	3	3	3	2	1	1	1	3	3	2	3	4	3	2	2	2	2	2	4	2	4	1	1	4	4
1254	0	2	2	2	2	2	2	2	2	2	4	4	4	3	4	2	4	4	2	3	2	2	2	2	2	2	3	2	2	2	2	2	2	2	4	4	4	4	4	2	2	2	3	2	3	2	2	3	3
1255	0	4	1	3	3	2	2	3	3	3	3	3	3	3	3	3	5	4	1	4	3	3	3	3	3	3	3	3	3	3	3	3	5	4	3	4	4	3	3	4	3	3	3	2	2	2	2	2	2
1256	0	3	2	2	2	2	2	2	2	2	2	2	2	2	3	3	3	4	2	2	2	2	2	3	3	3	2	2	2	2	2	2	2	2	2	2	2	2	2	2	3	3	3	3	3	3	3	3	3
1257	1	3	1	3	3	1	3	1	3	3	4	3	2	4	3	3	4	4	2	4	4	2	2	2	2	3	4	3	3	3	3	3	4	3	4	4	4	4	4	3	2	2	3	2	3	2	2	4	4
1258	0	2	2	2	2	2	2	2	2	2	4	3	3	2	3	3	4	4	2	3	3	3	2	2	3	2	2	2	2	2	2	2	4	2	4	4	3	3	2	3	2	2	3	3	3	3	2	3	3
1259	0	3	2	4	4	1	2	4	4	4	3	3	3	4	3	3	3	3	3	3	3	3	3	3	4	3	3	4	4	4	4	4	3	3	3	3	3	3	3	3	2	2	2	3	2	2	2	3	3
1260	0	2	4	4	4	3	4	3	3	2	4	3	3	2	4	4	4	4	2	2	2	2	2	4	4	4	2	4	2	2	3	2	4	4	4	3	4	4	4	2	2	2	3	2	3	2	2	3	4
1261	0	2	1	2	2	1	2	1	1	2	1	2	2	2	3	2	2	2	2	2	3	1	1	2	2	2	3	2	2	3	2	2	2	2	3	3	2	2	2	2	4	4	3	4	4	4	4	4	4
1262	1	2	3	4	3	2	3	2	4	2	2	2	3	2	3	3	4	4	2	4	3	2	2	2	4	2	2	2	3	3	4	4	3	3	4	2	2	4	4	2	2	2	2	3	2	2	3	2	2
1263	1	1	5	1	3	3	2	3	3	5	2	4	4	4	2	4	3	2	4	2	3	3	3	3	4	3	2	4	4	3	4	3	2	4	2	2	3	3	3	3	2	2	2	2	2	2	2	2	2
1264	1	3	2	3	2	1	3	4	4	4	5	4	5	5	3	4	3	4	2	5	4	2	1	2	3	2	5	4	2	3	2	4	5	4	4	3	3	4	4	4	2	2	4	1	2	2	3	3	3
1265	0	2	1	1	1	2	2	2	1	1	1	2	2	2	1	1	2	2	2	1	1	1	2	1	1	2	2	1	1	1	1	2	1	2	2	1	1	2	1	1	3	4	3	3	3	4	4	3	4
1266	0	3	3	3	2	2	2	3	4	2	3	4	2	2	2	1	4	4	3	1	2	2	1	2	2	2	2	3	1	2	4	3	4	4	4	2	3	2	2	2	2	2	4	2	3	2	2	2	4
1267	1	2	2	3	2	2	2	2	2	2	2	2	2	2	2	2	2	2	2	2	2	2	2	2	2	2	2	2	2	2	2	2	2	2	2	2	2	2	2	2	3	3	3	3	3	3	3	3	3
1268	0	5	5	4	4	5	5	4	4	5	4	5	5	4	5	4	4	5	5	5	5	5	4	4	5	4	5	5	4	5	5	5	5	4	4	4	5	5	5	5	2	2	2	2	2	2	2	2	1
1269	0	4	3	4	4	4	3	2	3	1	1	2	2	2	4	3	4	4	1	2	3	2	2	2	4	3	3	2	1	3	3	2	4	2	4	3	3	4	4	3	2	2	3	2	3	1	1	2	4
1270	0	3	2	3	3	2	2	3	3	3	3	3	3	2	3	3	3	3	2	3	3	3	3	3	3	3	3	3	3	3	3	3	3	3	3	3	3	3	3	3	3	3	3	2	3	2	2	3	4
1271	0	3	1	3	2	1	2	2	4	2	4	2	3	2	3	2	5	3	1	2	2	1	1	1	2	1	2	2	1	1	1	1	4	2	4	2	2	2	3	3	2	2	3	2	4	1	1	4	4
1272	0	3	3	4	2	2	3	5	5	5	5	4	4	2	2	1	2	3	1	1	2	3	2	2	2	3	1	1	1	3	2	2	2	2	2	2	3	3	2	2	4	4	4	4	4	4	3	4	4
1273	0	3	1	3	3	2	3	1	2	1	5	1	1	2	3	3	5	5	2	3	3	2	2	3	3	4	4	2	2	3	2	3	5	3	4	3	4	3	4	4	2	2	3	1	1	2	1	4	4
1274	0	2	3	2	2	1	3	3	3	3	3	3	3	3	3	3	3	3	3	3	3	3	3	3	3	3	3	3	3	3	3	3	3	3	3	3	3	3	3	3	2	2	3	1	3	2	2	4	4
1275	0	3	1	3	3	2	2	4	4	3	2	4	4	3	3	3	3	3	3	3	3	3	3	3	3	3	3	3	3	3	3	3	3	3	3	3	3	3	3	3	3	3	3	2	2	2	2	2	3
1276	0	2	1	2	1	1	1	2	2	1	2	2	2	2	2	1	2	1	2	1	2	2	1	1	2	2	1	1	1	2	2	1	2	2	1	1	1	2	1	1	4	4	4	4	4	3	3	4	3
1277	0	5	5	5	5	5	5	5	5	5	5	5	5	5	5	5	5	5	5	5	5	5	5	5	5	5	5	5	5	5	5	5	5	5	5	5	5	5	5	5	3	2	4	4	2	3	4	3	3
1278	1	4	5	5	5	5	5	4	5	4	4	4	5	4	5	5	5	4	4	5	5	5	5	4	4	5	4	5	5	5	4	5	5	5	5	5	5	5	4	5	2	1	2	2	2	2	2	2	2
1279	0	3	1	2	2	2	2	4	4	4	3	2	3	2	2	2	4	4	2	4	2	2	2	2	2	2	3	2	2	2	2	4	3	3	3	3	3	3	3	3	2	2	3	2	3	2	2	4	4
1280	0	3	2	3	2	2	3	4	4	3	2	4	3	2	3	2	4	4	2	1	2	1	1	2	2	1	2	2	1	3	2	3	2	3	4	3	3	2	3	3	2	2	3	2	3	3	3	3	3
1281	1	4	4	3	3	4	3	2	2	2	2	2	2	2	2	2	3	3	1	1	1	1	1	1	1	1	2	1	1	1	1	1	2	2	2	3	2	2	3	2	4	4	3	4	4	4	4	3	4
1282	1	5	2	5	4	3	4	4	4	2	4	3	2	4	4	2	5	4	1	2	3	1	1	3	2	1	2	1	1	2	2	3	5	3	5	4	5	3	4	2	1	1	4	1	3	2	2	3	4
1283	1	3	4	3	5	3	4	5	4	5	4	4	3	5	4	3	4	5	4	5	5	5	3	4	4	3	4	3	5	5	3	5	5	4	3	4	3	3	5	5	1	1	2	2	1	2	1	1	2
1284	1	3	1	3	2	1	4	3	2	3	3	2	2	2	3	3	4	4	2	1	3	3	2	4	2	3	2	3	1	4	3	2	4	3	4	4	3	3	4	3	2	3	3	2	3	3	3	3	4
1285	0	2	3	2	2	2	4	3	3	3	3	3	3	3	3	3	3	3	2	3	3	3	3	3	3	3	3	3	3	3	3	3	3	3	3	3	3	3	3	3	2	1	4	1	3	2	2	3	4
1286	0	3	1	1	1	1	4	3	2	4	3	2	2	2	1	1	4	2	1	3	2	2	3	4	3	1	4	2	1	2	2	2	2	2	2	2	2	2	2	4	2	1	3	2	4	4	3	4	4
1287	0	4	4	4	5	4	5	5	5	5	4	5	4	5	5	5	4	5	5	5	4	4	4	5	4	4	5	5	5	4	4	4	5	4	4	4	4	4	4	5	2	2	1	2	1	2	2	1	1
1288	0	3	2	3	3	1	3	3	3	2	4	2	3	1	2	1	4	3	1	1	3	1	2	2	3	3	2	2	1	3	2	1	4	3	3	2	3	2	3	4	2	1	4	2	3	1	1	3	3
1289	0	5	1	5	5	2	4	5	5	3	5	3	3	4	4	4	4	4	2	4	4	3	2	4	3	3	3	3	3	3	3	3	3	3	3	3	3	3	3	3	2	2	2	2	2	2	2	2	2
1290	0	2	1	1	2	2	2	2	2	2	2	2	2	2	2	2	2	2	2	2	2	2	2	2	2	2	2	2	2	2	2	2	2	2	2	2	2	2	2	2	3	3	3	3	3	3	3	3	3
1291	0	2	2	1	1	2	1	1	2	1	2	1	1	2	1	2	1	1	1	2	1	1	1	1	2	1	2	1	1	2	1	2	1	2	1	1	1	1	2	2	4	3	3	3	4	3	4	4	4
1292	0	3	3	3	3	3	2	4	4	4	3	3	3	3	2	3	3	3	3	3	3	3	3	3	3	3	3	3	3	3	3	3	3	3	3	3	3	3	3	3	4	4	3	4	4	3	4	4	4
1293	1	2	4	4	2	2	2	3	2	2	2	3	2	2	2	4	3	4	2	4	2	4	3	3	3	4	4	4	2	3	3	3	4	3	3	2	3	3	3	4	2	3	2	3	2	2	3	2	2
1294	1	5	1	5	5	1	5	1	3	3	5	5	1	1	5	5	5	5	1	4	2	4	3	4	3	3	3	3	3	3	3	2	5	2	5	5	3	3	3	3	3	2	2	2	4	2	2	2	2
1295	0	4	1	3	4	2	2	3	3	2	3	2	2	2	4	1	5	4	1	1	1	1	1	2	1	1	1	1	1	2	2	1	4	3	4	4	3	3	2	1	2	2	4	1	2	1	1	4	4
1296	0	3	1	3	3	2	3	3	3	3	2	3	3	3	3	3	3	3	2	2	2	1	1	4	1	3	3	3	3	3	3	3	3	3	3	3	3	4	4	2	2	2	3	2	3	2	2	3	4
1297	1	3	1	3	3	1	1	2	4	2	3	3	4	3	3	3	3	3	1	2	2	2	1	3	2	2	2	1	1	2	2	2	3	3	3	2	3	2	3	2	2	2	3	2	3	2	2	4	4
1298	1	4	4	3	4	3	3	3	3	3	3	3	3	3	3	3	3	3	3	3	3	3	3	3	3	3	3	3	3	3	3	3	3	3	3	3	3	3	3	3	3	2	2	3	2	3	2	3	2
1299	1	5	1	5	5	1	5	5	2	1	1	1	1	2	3	3	3	3	3	3	3	3	3	3	3	3	3	3	3	3	3	3	3	3	3	3	3	3	3	3	2	2	2	2	2	2	2	2	2
1300	0	4	4	4	4	5	4	4	5	5	4	5	4	5	4	4	5	5	5	5	4	4	4	4	5	4	4	5	5	4	5	4	5	5	5	4	5	4	4	5	2	2	2	2	2	2	2	2	2
1301	0	2	2	3	2	2	3	3	3	2	3	3	3	3	3	3	3	3	3	3	3	3	3	3	3	3	3	3	3	3	3	3	3	2	3	2	3	2	3	2	2	2	3	3	3	3	2	2	2
1302	0	1	1	1	3	1	3	3	5	5	3	3	3	1	3	3	4	5	1	5	1	1	1	1	1	1	3	1	1	1	1	1	5	1	4	1	3	3	4	3	3	2	3	2	2	2	2	2	4
1303	0	3	1	3	3	3	3	3	1	1	5	1	1	1	3	2	5	5	1	3	4	1	1	1	3	3	1	1	1	1	1	2	4	1	4	4	4	4	3	5	3	2	4	2	4	2	1	4	4
1304	0	3	1	2	3	2	4	3	4	2	4	2	4	3	3	2	4	2	2	4	3	3	2	4	2	2	4	3	2	3	4	4	4	4	4	2	3	4	4	5	3	3	2	2	1	3	3	3	3
1305	0	3	2	4	1	2	4	3	3	3	4	4	5	3	3	3	5	5	4	4	3	4	1	3	4	4	4	3	3	3	4	4	5	3	4	4	4	3	3	4	2	2	1	2	2	1	2	3	3
1306	0	3	4	4	5	3	3	3	3	5	5	3	4	2	3	4	2	3	3	2	2	3	3	3	3	2	2	2	3	3	2	3	2	4	2	2	3	3	2	3	2	2	3	3	2	3	2	2	3
1307	0	3	3	3	4	1	1	1	1	1	1	1	1	1	3	3	3	3	3	3	3	3	3	3	1	1	3	3	3	3	3	3	5	3	5	3	5	4	3	3	3	3	3	3	3	3	3	3	3
1308	0	3	2	3	3	2	2	3	2	3	4	4	2	4	4	2	3	2	4	4	2	3	4	2	3	2	4	2	4	4	4	4	4	2	2	2	3	3	3	3	3	3	3	3	3	2	2	2	3
1309	0	3	3	3	2	2	3	3	3	3	4	3	3	2	4	2	4	4	3	2	3	2	2	3	3	2	3	3	2	3	2	2	4	3	3	2	3	3	3	3	3	2	3	2	2	2	2	3	3
1310	0	4	1	5	4	1	2	4	4	4	5	2	4	1	5	4	5	5	1	3	4	1	1	4	4	5	5	2	1	5	3	1	5	4	5	5	5	3	4	1	1	1	4	1	2	1	2	4	4
1311	0	4	3	3	3	4	3	3	3	3	2	4	2	4	4	4	2	3	4	4	2	2	3	4	3	3	3	4	4	4	4	4	4	2	4	2	4	3	2	3	2	2	3	2	2	2	2	2	2
1312	0	4	1	3	3	1	3	2	2	2	4	1	1	1	4	2	4	4	1	1	2	1	1	1	1	2	1	2	1	2	2	2	4	3	3	2	3	2	2	2	2	2	4	2	3	2	2	4	4
1313	0	2	1	1	1	1	2	2	2	1	2	2	1	2	2	2	1	2	1	2	1	2	1	2	2	1	2	2	1	1	2	2	2	2	2	2	2	2	2	2	3	3	3	4	3	3	3	4	4
1314	0	4	1	4	2	1	4	1	1	1	5	1	1	1	4	1	5	5	1	4	4	1	1	1	1	2	5	1	1	1	1	4	5	1	5	5	5	1	1	1	1	1	4	1	4	1	1	4	4
1315	1	5	4	5	5	5	3	5	3	5	3	4	5	5	4	3	3	3	5	4	3	5	4	4	5	4	4	3	4	3	4	4	5	4	3	4	5	3	4	3	2	1	2	2	2	1	1	1	2
1316	1	4	4	4	5	4	4	3	5	4	4	5	4	3	3	4	4	3	3	3	4	4	5	5	4	5	5	5	5	3	4	5	4	4	4	4	5	3	3	5	1	2	2	1	1	2	2	2	2
1317	0	3	1	3	2	2	4	4	3	2	3	2	3	2	4	2	5	5	2	2	2	2	1	2	2	2	2	2	1	2	2	2	4	3	5	3	4	2	3	2	2	2	4	2	2	3	2	4	4
1318	1	5	1	5	5	2	3	3	3	3	3	3	3	3	3	3	3	3	3	3	3	3	3	3	3	3	3	3	3	3	3	3	3	3	3	3	3	3	3	3	2	2	3	2	2	2	2	4	4
1319	1	2	3	4	4	2	4	4	4	3	2	2	3	4	2	2	2	3	3	4	4	2	3	2	3	3	4	4	4	4	3	4	4	3	2	3	4	4	4	3	3	2	3	3	3	2	3	2	3
1320	1	4	1	3	2	1	1	1	2	1	3	3	3	1	4	1	4	4	1	4	4	1	1	1	1	3	3	2	1	1	1	4	5	3	4	3	5	2	2	1	1	1	4	2	4	1	1	3	4
1321	0	2	2	2	2	2	2	2	2	2	2	2	2	2	2	2	5	5	2	5	3	2	2	2	2	4	5	3	1	2	2	5	5	5	5	5	5	5	5	3	3	1	3	1	2	1	1	4	4
1322	0	3	1	3	1	1	1	1	1	1	3	3	3	1	3	3	4	4	2	2	2	2	1	1	1	1	1	3	3	3	3	3	3	3	3	3	3	3	3	3	1	1	3	2	3	2	1	3	3
1323	1	5	1	5	5	1	5	1	1	1	1	1	1	1	1	1	3	3	1	5	3	1	1	1	1	3	3	1	1	2	2	3	2	2	3	3	4	2	3	2	2	2	4	1	1	1	1	4	4
1324	1	5	1	5	5	1	5	5	3	3	3	3	3	4	4	2	5	5	1	1	3	3	5	1	3	3	3	3	3	3	3	3	5	5	5	5	5	5	4	5	1	1	4	1	2	1	1	1	1
1325	0	4	3	4	3	5	3	5	4	3	5	3	3	3	4	3	3	3	3	5	5	5	3	4	5	5	5	5	4	4	5	3	3	5	3	3	4	5	3	3	2	1	1	2	2	1	2	1	1
1326	0	4	4	4	4	4	4	2	2	2	2	2	2	4	2	4	4	4	1	4	4	2	4	4	4	4	4	4	4	4	4	4	4	4	4	4	4	4	4	4	2	2	4	2	3	2	2	2	4
1327	1	3	1	3	3	3	3	3	3	3	3	3	3	3	3	3	3	3	3	3	3	3	3	3	3	3	3	3	3	3	3	3	3	3	3	3	3	3	3	3	3	3	3	3	3	3	3	3	3
1328	1	5	1	5	2	1	3	5	3	3	3	3	3	5	3	1	4	4	2	4	2	1	2	3	2	2	5	2	2	2	3	5	3	3	3	3	3	3	3	3	3	1	2	4	3	2	2	3	3
1329	1	2	2	2	2	2	2	4	4	4	3	3	2	1	5	3	4	3	1	3	2	2	2	4	3	3	3	3	1	2	2	4	4	3	4	3	3	2	3	3	2	2	4	2	3	2	2	1	3
1330	0	3	2	4	2	2	2	3	4	3	3	3	4	4	4	4	3	4	2	4	4	2	2	2	4	4	4	2	2	4	3	4	4	4	4	4	4	2	3	2	1	1	4	1	4	1	1	3	3
1331	0	3	1	3	4	3	3	3	3	3	3	3	3	3	3	3	5	5	1	3	3	2	1	3	3	3	3	3	3	3	3	3	3	3	3	3	3	3	3	3	2	2	2	2	2	2	2	4	4
1332	1	2	4	2	2	2	3	4	4	4	3	4	4	4	3	3	3	4	3	4	3	3	3	3	4	3	4	3	3	3	3	4	4	4	3	3	3	3	3	3	2	2	3	2	2	2	2	3	2
1333	1	3	2	4	3	2	2	2	5	3	4	3	3	2	3	3	4	4	2	3	3	3	3	2	2	3	4	3	2	3	2	3	4	4	4	3	4	4	5	3	2	2	3	2	2	2	1	1	1
1334	1	3	1	5	3	1	1	1	1	1	5	2	3	2	3	3	3	3	3	3	3	3	3	3	3	3	3	1	1	1	3	3	3	3	5	3	3	3	3	3	2	2	3	2	3	1	1	4	4
1335	0	4	1	4	3	1	4	4	2	1	2	4	4	1	4	2	4	4	1	3	3	2	1	1	3	3	4	3	1	1	2	3	4	4	4	5	3	3	3	2	2	2	1	2	2	1	2	1	4
1336	1	4	2	3	3	1	3	4	3	4	2	4	4	2	5	1	4	5	2	3	2	1	1	4	2	2	3	1	1	1	1	3	5	1	5	2	5	2	4	3	2	1	4	3	3	2	2	1	4
1337	1	3	4	2	2	4	2	3	4	4	4	3	3	3	3	2	4	3	2	2	4	3	3	2	4	2	2	3	2	3	3	4	4	4	4	4	2	2	4	4	2	2	2	2	2	3	3	3	3
1338	1	3	3	5	4	4	4	4	5	4	5	5	3	3	4	4	4	4	3	4	4	4	3	4	4	4	4	4	4	4	4	4	4	4	4	4	4	4	5	3	2	2	4	3	4	2	2	4	4
1339	1	3	1	3	2	1	1	5	5	3	3	4	4	4	2	2	3	3	2	4	3	3	3	3	3	3	4	3	3	3	2	4	3	4	3	3	4	3	2	3	2	3	2	3	2	2	3	2	2
1340	0	3	3	3	3	2	3	3	3	2	2	3	3	2	3	2	4	4	1	2	2	2	2	2	2	2	2	2	2	2	2	2	4	3	2	2	3	2	2	2	2	2	4	2	4	1	1	1	4
1341	0	3	3	3	3	3	1	1	1	1	1	1	1	3	5	3	5	3	1	5	1	1	1	1	3	3	3	3	3	3	3	3	5	3	3	3	3	3	3	3	2	2	4	3	2	2	1	2	4
1342	0	3	3	3	3	2	2	4	5	4	1	2	4	4	5	5	4	5	4	5	4	4	4	4	5	5	5	3	4	4	3	4	5	3	5	4	4	4	5	4	2	2	2	2	2	2	3	1	2
1343	0	3	1	3	3	1	3	3	3	3	3	2	2	2	3	3	4	4	1	3	3	3	3	3	3	3	3	1	1	1	1	3	3	2	3	3	3	3	3	3	2	2	2	2	2	2	2	2	2
1344	0	2	1	2	1	2	2	2	1	3	2	2	2	3	3	2	5	3	1	3	2	1	2	2	2	2	3	3	2	3	1	3	5	5	5	3	3	2	2	2	2	2	3	2	3	3	3	4	4
1345	0	4	3	5	4	2	4	3	4	3	3	2	3	2	2	1	3	3	2	3	3	1	1	3	3	2	3	2	2	2	1	1	3	4	2	2	3	4	5	2	2	2	3	3	2	2	2	3	4
1346	1	5	1	4	3	5	4	3	4	2	4	3	3	2	4	4	4	4	3	3	3	3	3	3	3	3	3	3	3	3	3	3	3	3	3	3	3	3	3	3	2	3	2	2	2	2	2	3	2
1347	1	2	1	2	1	2	2	2	2	1	1	2	1	1	2	1	2	2	1	1	2	1	2	2	1	2	2	2	2	1	2	2	2	1	1	2	1	1	2	2	3	3	4	3	4	4	4	3	3
1348	0	4	4	2	2	3	4	2	3	3	4	2	2	3	2	4	2	2	2	3	2	3	2	2	3	4	4	2	3	3	4	3	2	4	2	2	2	3	4	3	2	2	2	2	3	2	3	3	2
1349	0	4	2	3	2	2	4	5	4	4	2	3	2	2	4	3	3	3	3	2	2	3	3	3	3	2	2	3	2	2	2	2	3	3	3	3	3	2	5	3	2	2	3	3	2	3	2	3	3
1350	1	5	1	5	5	3	3	5	3	1	5	1	1	1	5	1	5	5	1	1	3	1	1	1	1	1	1	1	1	1	1	3	5	1	5	5	5	5	5	1	4	1	4	1	4	1	1	1	4
1351	0	5	5	4	5	4	5	4	4	5	4	4	4	5	5	4	4	5	5	4	5	5	4	4	5	4	5	4	5	4	4	5	5	4	5	4	4	4	5	5	2	2	2	2	2	2	2	2	2
1352	0	5	2	5	5	2	4	2	3	2	5	2	1	3	4	2	5	5	2	4	3	2	2	2	1	4	4	1	1	3	1	3	4	3	5	4	4	3	3	4	2	1	4	1	4	1	1	1	4
1353	0	5	4	4	4	5	5	4	4	4	5	4	5	4	5	5	5	5	4	5	4	4	4	5	4	4	4	5	4	4	4	4	4	4	5	5	5	4	4	5	2	2	2	2	2	2	2	2	2
1354	0	4	4	4	3	4	4	3	3	2	2	4	4	4	3	3	3	3	3	3	3	3	3	3	4	3	3	4	4	3	4	3	3	4	3	4	4	4	4	3	3	3	4	2	3	2	2	2	2
1355	0	3	1	4	3	2	2	4	4	4	3	4	4	4	5	4	5	5	4	4	3	4	4	4	4	3	4	4	4	4	3	4	5	3	5	4	5	3	4	4	2	2	2	2	2	3	2	1	2
1356	0	3	3	4	2	2	3	2	4	4	3	4	4	3	3	3	4	4	3	4	3	3	2	3	3	3	3	3	3	2	3	3	4	3	4	3	4	4	3	3	2	2	3	2	2	2	2	3	3
1357	0	2	1	2	2	1	3	3	4	4	1	3	3	3	3	3	5	5	3	5	5	2	1	2	3	3	3	3	4	3	2	5	5	3	5	5	5	1	3	3	1	1	4	1	3	2	1	3	4
1358	0	4	2	4	3	2	2	3	2	2	2	2	2	2	2	2	2	3	3	2	3	2	3	4	2	4	4	4	3	2	3	3	4	2	4	2	4	4	4	2	2	3	2	2	2	2	3	2	2
1359	1	3	1	3	3	1	1	3	3	3	3	3	3	1	5	3	3	3	3	3	3	1	1	3	3	3	3	3	1	3	3	3	3	3	3	3	3	3	3	1	2	2	4	3	4	2	2	4	4
1360	1	4	5	4	5	5	4	5	4	5	4	4	5	4	4	4	5	5	5	4	4	4	5	5	4	5	4	5	4	5	4	4	5	5	5	5	4	5	4	5	2	2	2	2	2	2	2	2	1
1361	0	3	2	2	3	1	2	2	2	1	3	2	2	2	4	2	4	4	1	3	3	1	1	2	2	3	2	2	1	2	2	3	4	2	4	3	3	2	3	2	2	1	4	1	4	1	2	4	4
1362	1	5	4	4	3	4	3	3	5	4	5	4	5	3	4	5	5	5	5	3	3	5	5	4	4	5	5	4	3	3	4	5	4	4	5	4	5	3	3	3	1	2	2	2	2	2	1	2	1
1363	0	4	1	5	3	1	3	1	3	2	3	2	4	2	3	3	4	5	1	3	2	2	2	3	3	3	3	3	3	3	3	3	3	3	3	3	3	3	3	3	3	3	2	2	2	3	3	3	3
1364	0	3	4	3	3	2	2	3	4	3	3	3	3	3	5	2	4	4	2	3	3	2	3	3	2	3	3	3	2	3	2	2	3	3	5	3	4	2	3	3	3	3	3	3	3	3	3	3	3
1365	0	4	1	3	3	1	2	1	2	2	2	2	2	1	5	3	3	3	1	2	3	2	1	2	1	2	2	2	1	2	1	2	2	3	3	3	3	2	2	2	1	1	4	1	4	1	1	4	4
1366	0	3	1	3	2	2	4	3	3	2	2	2	3	2	2	1	2	2	1	3	1	2	2	2	2	2	3	2	2	2	2	3	2	2	2	2	2	2	2	2	3	3	3	3	3	3	3	4	4
1367	0	4	1	3	3	2	3	4	3	2	3	3	4	1	4	2	4	4	1	1	3	2	2	3	3	3	4	3	2	3	3	2	4	4	4	4	5	3	4	1	1	1	4	1	4	1	1	4	4
1368	0	2	4	4	3	3	2	2	2	3	3	2	4	2	3	3	4	2	2	3	4	3	2	3	3	2	4	3	2	4	2	4	3	2	4	2	2	2	4	2	2	2	2	2	3	3	2	2	3
1369	0	3	1	3	3	1	3	2	2	1	3	1	2	1	5	2	5	5	1	1	1	1	1	1	2	2	1	1	1	1	1	1	5	3	5	3	5	2	4	1	2	1	4	1	4	1	1	4	4
1370	0	4	1	3	3	1	5	3	3	2	2	3	3	3	3	3	5	5	1	3	3	3	3	3	3	3	3	3	3	3	3	3	3	3	3	3	3	3	3	3	1	2	4	2	1	2	2	4	4
1371	0	4	4	4	5	5	5	4	5	4	4	5	5	5	5	4	4	5	4	5	5	5	4	4	4	5	4	5	5	5	5	4	4	4	4	5	4	5	4	5	2	2	2	2	2	2	2	2	2
1372	0	3	1	3	3	2	3	3	3	3	3	3	3	3	3	3	3	3	3	3	3	3	3	3	3	3	3	3	3	3	3	3	3	3	3	3	3	3	3	3	2	2	2	2	2	2	2	4	4
1373	0	4	1	3	3	2	4	2	1	1	4	3	2	2	3	3	5	4	1	3	3	1	1	1	3	3	3	1	1	3	1	4	5	3	5	4	5	4	4	3	2	2	2	2	2	2	2	2	2
1374	0	4	5	5	5	5	5	4	4	4	5	4	5	5	4	5	4	5	4	5	4	4	4	5	4	5	4	4	5	5	5	4	4	4	4	4	5	5	5	4	2	2	1	2	2	2	2	2	1
1375	0	4	3	4	3	2	4	3	3	2	3	3	3	2	3	3	3	3	4	3	4	3	4	2	4	3	4	3	4	2	2	2	2	3	2	4	3	3	2	3	3	2	2	2	3	3	2	3	2
1376	0	3	3	4	3	2	2	3	5	4	5	1	1	3	3	2	2	3	1	4	3	1	1	2	2	2	4	2	2	2	2	4	4	4	3	2	3	3	4	4	2	2	3	2	3	2	2	3	3
1377	0	4	3	4	3	4	3	2	4	4	2	3	2	2	2	4	2	3	4	4	2	4	2	4	3	2	4	3	3	3	4	4	4	4	3	2	3	4	2	4	2	3	3	3	3	2	2	2	2
1378	0	3	1	3	3	3	3	2	3	2	4	4	4	2	4	2	4	4	1	4	2	2	2	2	4	3	3	2	1	2	2	4	4	1	4	4	4	4	4	2	3	2	4	2	3	1	1	4	4
1379	0	3	4	3	4	3	5	3	4	4	3	5	5	5	5	5	3	5	5	5	4	5	4	5	3	5	3	3	4	5	3	5	4	5	4	5	4	3	5	5	2	1	1	2	2	1	1	1	2
1380	0	5	4	4	4	4	4	5	5	5	5	4	5	4	4	5	5	5	5	4	4	4	5	5	4	4	4	5	4	4	5	5	4	5	5	4	5	5	4	4	2	2	2	2	2	2	2	2	2
1381	0	3	3	3	3	3	3	4	4	4	3	4	4	3	4	3	4	4	2	4	3	2	2	3	3	2	4	2	2	2	2	4	4	3	4	4	4	4	3	4	2	3	2	2	2	1	3	2	3
1382	0	3	4	3	3	2	2	2	2	2	3	4	3	2	4	3	2	4	4	2	2	2	4	2	3	2	2	2	3	3	4	2	2	4	4	4	2	2	3	4	3	2	2	3	3	2	3	2	3
1383	1	2	1	2	2	1	4	4	4	4	2	4	4	2	4	2	3	3	2	4	2	2	2	4	3	2	3	2	2	3	2	3	3	2	2	2	3	3	3	3	2	2	3	2	3	2	2	2	3
1384	1	4	4	4	4	3	3	3	3	3	3	3	3	3	3	3	3	3	3	3	3	3	3	3	3	3	3	3	3	3	3	3	3	3	3	3	4	3	4	3	2	3	2	3	2	2	2	3	2
1385	0	4	4	4	4	4	4	4	4	4	5	4	4	1	1	1	1	1	1	1	1	1	1	1	1	1	1	1	1	1	1	1	2	1	1	1	1	1	1	1	1	2	1	2	1	2	2	1	1
1386	1	3	1	2	2	1	2	4	4	3	3	4	4	3	3	3	3	3	3	5	3	3	3	3	3	3	3	3	3	3	3	3	3	3	3	3	3	3	3	3	2	3	2	2	3	3	2	3	2
1387	0	5	4	5	4	4	5	4	5	4	5	4	5	5	5	4	5	5	5	5	4	4	5	4	4	4	4	4	4	4	5	4	4	5	5	4	5	5	4	4	1	1	2	2	2	2	2	1	2
1388	1	3	3	3	1	1	3	5	5	5	3	5	5	5	3	4	5	5	3	5	3	4	3	3	2	1	4	2	2	4	2	4	4	5	4	3	2	4	5	4	3	2	3	3	2	2	3	1	1
1389	0	4	4	4	3	2	2	2	4	2	4	4	3	3	2	3	4	4	2	4	3	3	4	4	3	3	2	3	3	3	4	4	3	3	4	2	2	3	2	2	2	3	3	2	2	2	3	3	2
1390	0	4	3	4	4	4	4	4	4	4	4	4	4	3	4	4	4	4	4	4	3	4	3	4	3	4	4	4	3	4	4	4	4	4	4	4	4	4	4	4	2	2	2	2	2	2	2	3	3
1391	0	1	3	1	1	1	3	1	2	2	2	3	2	2	3	2	3	4	1	1	3	1	1	1	2	3	3	3	1	2	1	1	3	2	3	3	3	2	2	1	1	1	4	1	4	1	1	3	4
1392	0	4	3	4	3	2	4	1	1	3	5	4	2	4	3	4	5	5	3	4	5	2	1	5	5	4	5	3	1	4	3	3	5	4	5	5	4	5	4	4	1	1	4	1	4	1	1	4	4
1393	0	2	2	1	2	2	2	2	2	2	2	2	1	1	1	1	2	2	2	2	2	2	1	2	1	1	2	1	1	2	2	1	2	1	1	1	1	1	2	2	4	4	3	3	4	4	4	4	4
1394	0	1	3	2	3	1	3	3	3	2	2	3	3	3	2	2	4	3	3	2	2	2	2	4	2	2	2	2	2	2	2	2	5	2	5	3	3	3	3	3	1	1	3	2	2	2	2	2	2
1395	1	3	3	3	4	4	4	4	3	3	2	3	3	3	3	2	3	2	3	3	3	3	3	2	3	2	3	3	2	3	2	3	2	3	2	3	2	3	2	3	3	2	3	2	3	2	3	2	3
1396	1	4	1	4	4	1	3	4	4	3	4	3	2	2	4	3	4	4	2	4	3	2	3	4	2	4	2	4	2	4	4	5	3	4	4	2	4	5	4	3	4	4	3	2	1	1	2	3	4
1397	1	2	1	1	1	1	4	1	2	2	3	3	3	4	5	2	4	4	4	3	2	4	4	4	2	3	4	4	3	1	3	3	4	4	3	4	3	3	4	3	3	2	2	3	2	2	2	2	3
1398	0	2	3	2	4	2	2	3	4	4	3	4	2	2	4	3	2	4	2	4	4	3	3	3	4	2	3	4	3	4	3	4	2	3	3	3	2	2	2	3	2	2	2	2	2	3	3	2	2
1399	1	3	4	4	2	2	4	4	3	3	4	3	4	3	2	4	2	3	3	3	4	3	3	3	3	4	2	4	4	2	3	2	2	2	2	2	3	4	3	3	3	3	2	2	2	3	2	2	2
1400	0	1	1	1	1	1	4	3	2	3	3	3	2	3	3	3	3	4	3	2	3	2	2	2	2	2	2	2	2	2	2	2	2	2	4	2	2	2	3	3	3	2	3	2	2	2	2	2	2
1401	0	3	2	2	3	2	4	2	4	4	4	3	3	4	3	4	3	3	3	3	2	2	2	2	3	2	3	4	3	3	3	3	4	4	3	3	2	2	2	2	3	3	2	2	2	3	3	3	2
1402	0	3	1	3	1	1	1	1	2	1	3	2	2	1	5	2	5	5	5	3	1	1	1	1	3	4	4	1	1	1	1	4	5	3	5	3	4	3	1	1	1	1	4	1	4	1	1	4	4
1403	0	3	1	2	2	1	2	3	3	2	4	3	3	3	3	3	4	4	1	4	3	2	2	3	2	2	3	3	2	2	2	3	4	3	5	4	4	3	4	2	1	1	4	2	3	2	2	4	4
1404	0	3	1	3	3	1	3	3	3	3	3	3	3	3	3	3	3	3	3	3	3	3	3	3	3	3	3	3	3	3	3	3	3	3	3	3	3	3	3	3	1	1	4	1	4	1	1	4	4
1405	1	4	1	4	4	1	1	3	4	1	3	3	4	4	4	3	4	4	2	4	4	3	3	4	5	5	4	2	2	4	2	4	4	3	4	4	4	4	4	2	2	2	3	2	3	1	1	3	3
1406	1	2	2	2	2	3	2	3	3	4	4	2	4	4	3	3	3	2	2	4	4	4	2	2	4	4	2	2	3	4	4	4	3	4	2	4	2	3	3	2	2	3	3	3	2	3	2	3	2
1407	1	5	1	5	5	2	5	1	5	1	4	3	2	1	4	3	4	5	1	5	3	1	3	3	3	3	3	3	3	3	3	3	3	3	3	3	3	3	3	3	2	2	2	2	2	2	2	2	2
1408	1	3	3	4	4	2	4	3	4	4	2	2	2	4	2	4	2	2	3	3	4	3	3	2	4	3	3	3	3	4	2	3	3	2	2	4	4	4	3	3	2	3	2	2	2	3	2	2	3
1409	1	4	3	3	4	3	5	5	4	5	4	5	3	4	3	5	5	3	5	4	5	4	5	5	3	5	4	5	4	3	4	4	5	4	5	5	5	5	4	3	1	2	2	2	2	1	1	1	2
1410	1	4	1	4	3	1	3	3	3	3	3	3	3	3	3	3	4	3	4	3	4	3	4	3	4	3	4	1	1	1	1	1	1	1	4	4	4	3	4	3	4	1	4	2	4	1	1	4	4
1411	0	4	3	4	4	4	4	4	4	4	4	4	4	4	4	4	4	4	4	4	4	4	4	4	4	4	4	4	4	4	4	4	4	4	4	4	4	4	4	4	2	2	2	2	2	2	2	2	2
1412	1	4	1	4	4	1	3	2	2	1	5	1	1	2	5	1	3	4	1	3	3	1	1	1	1	3	3	2	1	4	2	2	3	1	2	3	3	2	3	2	2	2	4	2	3	2	2	4	4
1413	1	4	4	4	5	4	4	4	5	4	5	4	4	5	5	4	5	4	5	5	5	4	4	4	5	5	5	4	5	5	5	4	4	5	4	5	5	5	4	4	2	2	1	2	2	1	2	2	2
1414	0	3	2	3	2	1	2	2	2	2	3	2	3	1	3	3	4	3	3	3	3	3	3	3	3	3	3	3	3	3	3	3	3	3	4	3	3	3	3	2	2	2	3	2	3	2	2	2	4
1415	0	3	4	3	4	2	4	4	5	4	2	5	5	3	4	3	4	4	3	3	3	2	3	4	4	3	3	3	2	3	3	3	4	5	4	3	4	4	5	3	2	2	2	2	2	2	1	3	3
1416	0	3	2	3	2	1	2	3	3	1	3	3	3	2	1	1	4	3	3	3	2	2	2	2	2	2	2	2	2	2	2	4	4	5	4	2	2	5	3	3	1	1	4	1	4	2	2	3	4
1417	1	3	3	3	2	1	4	5	5	4	3	5	5	4	3	2	3	3	3	3	2	3	3	3	3	3	4	4	4	3	5	4	3	3	3	3	3	3	4	4	3	2	2	2	2	3	3	2	2
1418	1	5	2	3	4	2	4	4	4	2	4	3	4	3	4	2	4	4	2	4	3	2	2	3	2	3	4	3	3	3	3	3	5	4	4	4	4	3	4	3	2	1	3	2	3	2	2	3	3
1419	1	2	2	4	2	2	2	3	4	4	3	4	3	3	4	3	2	3	3	4	3	3	4	3	3	4	3	3	4	3	3	3	3	3	4	3	4	3	2	3	3	2	3	2	2	3	3	2	3
1420	1	3	3	3	2	2	4	4	1	1	4	3	5	3	5	5	5	5	1	5	3	1	3	3	5	3	4	3	1	1	1	3	5	3	4	3	4	3	3	3	2	1	4	1	3	1	2	4	4
1421	0	3	2	3	3	3	3	5	4	5	2	5	5	2	4	4	4	3	3	4	4	4	4	3	3	2	3	3	3	3	3	3	4	3	3	3	3	3	2	3	3	2	3	3	1	1	1	2	3
1422	0	3	1	3	3	1	1	4	4	4	2	3	4	3	3	4	4	3	2	4	3	4	4	3	5	5	3	3	2	3	3	3	3	4	5	5	3	3	4	3	2	1	2	2	3	1	1	3	2
1423	0	2	3	4	4	4	2	3	2	2	4	4	2	2	3	2	4	2	4	2	3	3	3	3	2	4	4	2	3	3	3	2	3	4	2	3	3	3	3	2	2	2	3	3	3	3	2	3	3
1424	0	2	2	2	2	1	2	5	5	4	5	5	5	2	3	3	3	3	2	3	2	2	1	3	2	3	2	2	2	3	2	2	3	3	3	3	3	2	2	3	4	4	4	4	4	4	4	4	4
1425	1	5	3	3	3	5	4	4	3	5	4	5	4	5	5	3	5	3	5	5	5	5	3	5	5	3	4	4	3	3	5	3	4	5	4	4	5	3	4	5	1	1	2	2	2	1	2	1	2
1426	1	2	4	3	4	4	4	3	4	2	3	4	4	3	3	4	3	3	3	4	4	4	4	3	4	3	3	3	3	2	4	4	4	2	2	2	4	3	3	3	3	3	3	2	2	2	3	2	2
1427	0	3	2	2	3	3	2	3	3	2	2	3	4	2	4	1	4	4	1	2	1	1	2	1	2	1	2	1	1	1	2	2	4	2	4	3	4	3	4	2	2	2	4	2	4	2	2	4	4
1428	0	3	2	3	3	2	2	4	4	4	1	4	5	3	4	2	4	4	2	3	3	2	2	4	4	3	3	4	2	4	3	3	4	4	4	3	4	4	4	4	2	2	3	2	3	2	2	3	3
1429	0	3	2	2	2	2	3	3	2	3	3	2	4	3	4	2	4	4	1	3	3	1	1	3	2	2	2	1	1	2	1	2	4	3	4	3	4	3	4	3	2	2	4	2	3	2	2	4	4
1430	0	3	3	2	2	1	1	1	3	3	1	3	3	1	3	3	3	3	1	1	1	1	1	3	1	1	1	1	1	1	1	1	3	3	3	3	3	3	3	3	3	3	4	2	2	2	2	2	4
1431	0	4	2	3	3	3	4	4	2	4	4	2	2	2	3	4	3	3	3	2	3	4	4	2	3	2	4	3	3	4	3	2	2	2	2	2	3	3	2	4	2	2	3	3	2	2	2	2	2
1432	0	2	2	3	4	3	3	3	2	4	4	2	4	2	3	3	4	3	4	4	4	2	3	3	3	3	2	2	2	3	4	2	4	3	2	4	4	4	2	3	2	3	2	2	2	2	2	3	3
1433	0	4	1	4	3	1	2	2	2	1	3	2	2	2	4	2	3	4	1	3	2	1	1	1	2	1	3	2	1	3	3	3	3	3	4	3	4	3	3	2	2	2	4	2	3	3	2	3	4
1434	0	3	4	2	3	3	4	3	4	4	4	3	3	2	4	3	3	3	4	3	3	3	2	4	2	3	4	3	2	2	3	4	2	2	2	3	4	4	3	4	2	2	2	3	2	2	2	2	2
1435	0	2	3	2	2	3	3	4	4	4	3	4	3	3	3	4	4	4	3	4	4	3	3	2	4	4	4	4	2	4	3	4	4	4	4	4	4	4	4	4	1	1	2	1	1	1	2	2	2
1436	0	2	2	2	1	2	1	1	1	2	1	2	1	2	1	2	1	2	1	1	2	1	2	1	2	1	1	1	1	2	2	1	2	1	1	2	2	2	2	2	4	3	3	4	3	4	3	4	3
1437	1	4	1	4	5	1	5	4	5	3	5	3	3	5	5	1	5	5	1	5	5	1	1	1	1	5	5	3	1	1	1	5	5	3	5	5	5	5	5	5	1	1	4	1	1	1	1	1	4
1438	1	3	3	3	2	2	2	3	3	3	3	3	3	3	3	2	4	3	2	3	3	2	2	3	2	3	4	3	2	3	3	3	3	3	3	3	4	3	3	4	2	3	3	3	3	3	3	3	3
1439	0	3	1	3	2	1	1	5	4	3	3	3	3	3	4	2	3	3	3	3	2	2	2	3	3	3	3	3	3	4	3	3	3	3	3	3	3	3	3	3	2	2	3	2	2	2	2	2	3
1440	1	3	2	3	3	1	3	3	3	2	4	2	1	3	3	2	3	3	1	3	3	3	1	3	3	3	3	2	2	2	2	3	3	2	3	3	3	3	3	3	2	2	4	2	2	2	4	2	4
1441	1	5	4	4	5	5	5	3	5	5	5	3	4	5	5	3	5	5	4	3	3	3	4	4	4	4	5	4	3	3	4	3	5	4	5	5	4	5	3	5	2	1	2	2	1	1	2	1	2
1442	1	1	1	2	3	1	2	2	2	2	5	2	2	2	4	4	3	4	2	2	2	2	2	3	3	2	3	2	2	2	2	4	4	4	4	3	4	3	4	3	2	2	3	2	2	2	3	2	3
1443	0	3	1	3	3	2	3	3	3	2	3	2	3	1	4	3	4	3	1	1	2	3	2	3	2	1	1	2	1	1	1	2	3	2	3	3	3	3	3	2	2	1	3	2	2	2	1	3	3
1444	0	3	1	3	3	1	2	2	4	3	2	2	2	3	3	2	4	4	1	3	2	1	2	2	2	2	2	2	1	2	2	2	4	3	4	3	3	3	2	3	3	1	4	3	3	3	3	3	4
1445	1	4	4	2	4	2	3	4	4	4	2	4	4	2	2	4	4	3	3	4	3	3	3	2	2	3	4	2	3	2	2	2	2	2	2	2	4	2	3	2	2	2	2	2	2	2	3	2	2
1446	1	3	1	4	4	1	3	4	4	4	3	4	4	2	2	2	5	3	2	2	2	2	1	3	3	2	2	2	2	2	2	2	5	2	5	2	3	2	2	2	3	3	3	3	3	3	1	3	3
1447	0	4	1	3	3	1	2	4	3	2	3	3	3	4	5	3	4	4	1	4	4	2	2	2	4	4	4	3	3	4	4	4	4	3	4	4	4	2	3	3	2	2	4	2	4	2	2	3	3
1448	1	5	1	5	5	1	5	1	2	2	5	3	1	1	1	2	5	2	3	4	4	1	4	5	5	5	5	1	5	5	5	3	2	4	2	4	5	3	4	5	1	1	4	1	4	1	4	2	2
1449	0	5	1	3	4	4	4	4	4	4	4	4	4	4	4	4	4	4	4	4	4	4	4	4	4	4	4	4	4	4	4	4	4	4	4	4	4	4	4	4	2	2	2	2	2	2	2	2	2
1450	0	3	2	3	3	2	4	4	4	3	3	3	3	3	4	3	4	4	4	3	3	4	2	4	4	2	3	4	4	2	4	3	4	4	4	2	3	3	3	3	2	2	1	2	2	2	2	2	3
1451	1	3	1	1	1	1	5	5	5	4	2	2	4	1	5	5	3	5	5	1	1	4	4	4	4	3	1	3	4	4	4	1	4	4	4	4	3	4	4	1	2	1	3	2	2	3	2	1	3
1452	0	2	4	4	3	3	2	3	4	3	2	3	2	4	2	2	2	3	3	2	3	3	4	4	2	4	2	3	3	3	2	3	3	3	3	4	2	2	4	2	3	2	3	2	2	3	3	2	3
1453	0	3	3	3	3	2	3	3	2	2	3	3	3	2	3	2	3	3	1	1	2	1	1	2	1	2	1	1	1	1	1	2	3	2	3	3	3	3	3	3	2	2	4	2	4	2	2	2	4
1454	0	1	4	1	1	1	1	1	1	1	1	1	1	5	1	3	3	3	3	3	3	3	3	3	3	3	3	3	3	3	3	3	3	3	3	3	3	3	3	3	2	2	2	2	3	3	3	3	3
1455	0	5	4	3	3	5	3	5	5	5	4	5	4	5	3	5	3	5	4	5	3	3	4	4	5	4	5	3	5	4	3	4	5	4	5	3	3	4	3	3	1	1	1	2	2	1	2	2	1
1456	0	3	1	2	2	1	3	3	3	2	2	3	3	2	3	2	3	3	1	3	2	1	1	3	3	1	2	1	1	3	3	2	3	3	3	2	3	2	3	2	2	3	4	3	3	2	2	4	4
1457	0	4	3	3	3	4	3	3	3	3	2	4	4	3	4	3	3	4	3	2	3	2	2	4	4	2	3	3	3	3	3	3	4	4	4	3	4	4	4	4	4	3	4	4	4	4	3	4	4
1458	0	4	1	3	4	2	2	2	2	2	4	2	2	2	2	2	5	5	2	3	3	2	1	1	2	2	3	1	1	1	1	3	5	3	4	3	5	4	4	3	3	2	2	2	2	2	2	2	2
1459	0	4	2	4	2	3	3	2	2	2	2	3	4	4	4	2	3	4	2	2	4	2	2	2	2	2	4	4	4	2	2	3	4	2	2	3	3	2	3	2	2	3	2	2	2	3	2	2	2
1460	0	2	1	2	2	2	2	2	2	2	4	2	2	2	2	2	4	4	2	4	3	1	1	1	1	2	2	1	2	2	2	2	4	2	3	3	3	2	2	2	1	1	4	1	4	1	1	4	4
1461	0	4	4	3	5	5	4	5	4	4	3	5	3	3	3	3	3	3	3	3	3	3	3	3	3	3	3	3	3	3	3	3	3	3	3	3	3	3	3	3	2	2	2	2	2	2	2	2	2
1462	0	5	1	5	5	1	5	4	4	2	3	3	4	3	3	3	4	4	1	3	3	1	1	1	3	3	3	3	1	3	1	4	4	4	4	4	4	4	4	4	1	1	3	1	4	1	1	4	4
1463	0	5	4	5	5	5	3	5	3	4	5	5	5	3	4	4	4	3	3	3	3	3	3	4	3	3	4	5	5	5	3	3	4	3	3	4	5	4	3	3	1	1	2	2	1	2	2	1	2
1464	0	3	1	4	3	3	3	3	3	3	2	3	3	2	3	4	4	5	3	2	3	3	3	2	2	3	2	2	1	3	3	3	4	5	4	3	4	3	4	3	2	2	3	2	3	3	3	3	2
1465	0	4	5	3	3	4	3	4	3	3	3	3	5	2	4	4	4	4	2	4	2	2	2	2	2	2	2	2	2	2	2	2	2	4	2	2	4	4	2	4	2	2	3	2	3	2	2	3	3
1466	1	3	2	3	3	2	2	3	4	3	4	3	4	4	4	4	4	4	2	4	3	2	2	3	4	3	4	2	2	4	3	4	4	3	4	4	4	4	4	2	2	2	3	2	3	2	2	3	4
1467	0	2	2	2	2	1	3	4	4	3	2	3	3	3	3	3	3	3	3	3	3	3	3	3	3	3	3	3	3	3	3	3	3	3	3	3	3	3	3	3	3	2	2	3	3	2	2	2	3
1468	0	5	5	5	5	4	4	5	4	4	4	5	4	5	5	4	5	5	4	4	5	4	5	5	5	5	5	4	4	4	5	5	4	5	5	5	5	4	4	4	1	1	1	1	1	1	1	1	1
1469	0	3	2	4	2	3	4	4	3	3	4	2	3	3	2	2	4	4	2	4	2	2	2	2	3	2	3	3	2	4	2	3	4	3	4	3	2	3	4	3	2	3	2	2	2	2	3	3	2
1470	1	1	2	1	1	1	5	5	5	5	1	5	5	2	2	2	4	4	1	3	1	3	2	2	4	3	3	3	3	3	3	2	2	2	2	2	2	2	2	2	3	3	3	3	3	3	3	3	3
1471	0	4	4	3	5	5	3	3	4	5	3	3	5	5	3	4	3	3	3	3	3	4	3	3	3	4	5	5	4	3	4	5	4	3	3	5	4	3	3	5	2	1	1	2	1	2	1	2	2
1472	0	3	4	4	4	2	3	4	4	4	4	2	4	3	4	2	5	4	3	2	3	2	2	2	3	2	2	2	1	3	3	3	5	3	5	3	4	2	4	2	2	2	4	2	4	2	2	2	4
1473	0	3	2	3	4	3	4	2	2	3	3	4	3	3	2	2	4	2	3	4	4	2	4	4	4	2	4	4	4	3	2	3	2	4	2	2	4	4	2	2	3	2	2	3	2	2	2	3	2
1474	0	2	2	2	1	1	4	2	4	2	2	4	3	2	4	4	3	4	3	2	2	3	3	2	4	2	3	4	3	3	2	2	2	2	3	2	3	3	4	3	2	1	3	2	3	2	2	3	3
1475	1	5	1	3	2	1	1	3	3	1	3	3	3	2	2	1	4	3	2	2	2	1	1	1	4	2	5	5	1	5	1	5	3	4	4	1	3	3	3	3	3	3	3	3	3	3	3	3	3
1476	0	4	3	3	5	4	4	5	4	3	4	5	4	3	3	5	3	3	5	5	3	5	3	4	3	4	4	4	3	3	4	3	3	5	3	4	5	4	4	3	2	1	1	2	1	2	1	2	1
1477	0	2	1	3	2	1	2	4	4	3	4	2	3	2	2	2	3	3	2	4	3	3	3	4	3	2	3	2	2	2	2	4	4	4	3	3	3	3	4	2	2	2	3	2	2	2	1	4	4
1478	0	2	3	1	1	1	1	2	2	2	3	3	2	1	3	2	4	4	2	2	2	2	2	3	2	3	3	2	1	2	2	2	4	3	4	3	4	2	3	2	2	2	4	3	3	3	2	3	4
1479	0	4	4	5	5	4	4	5	4	5	4	5	5	5	4	5	5	4	5	4	5	4	4	4	4	4	5	5	5	5	4	4	5	5	4	5	5	5	5	5	1	1	1	1	1	1	1	1	1
1480	0	3	3	4	2	3	4	2	3	2	3	2	2	3	4	3	3	4	2	2	3	2	2	2	4	4	3	3	2	3	3	3	3	2	3	3	4	2	4	3	3	3	4	2	2	4	3	3	3
1481	1	3	4	3	3	1	3	5	5	4	3	1	4	2	4	2	4	4	2	2	1	1	1	2	3	1	1	2	1	2	1	4	4	4	4	3	3	4	4	4	2	2	3	2	3	2	2	2	4
1482	0	3	1	3	3	1	1	1	1	1	5	1	3	1	5	1	4	4	1	3	3	1	1	1	1	3	3	3	1	3	3	3	3	3	3	4	3	3	3	1	2	2	4	2	4	2	2	4	4
1483	0	5	1	5	5	3	2	3	3	1	5	2	2	3	3	1	5	5	1	1	2	1	1	1	1	2	2	1	1	1	1	1	3	3	5	3	5	1	2	1	1	1	4	1	4	1	1	4	4
1484	1	4	2	3	4	1	3	1	4	2	4	1	1	2	5	2	5	5	1	5	1	1	1	3	4	1	3	3	1	2	3	3	5	4	5	2	5	5	4	2	2	1	4	2	4	3	3	3	3
1485	0	5	5	3	3	5	3	4	5	4	3	3	5	5	5	4	5	5	1	3	5	5	2	2	1	1	3	5	1	4	2	4	5	5	5	4	4	4	4	3	2	2	3	2	2	3	3	2	3
1486	0	2	4	2	3	1	2	4	4	4	2	4	4	3	3	2	3	3	2	2	2	2	2	4	4	2	2	3	3	4	4	4	4	4	3	4	4	3	3	2	3	2	2	3	2	3	2	3	2
1487	0	4	1	3	4	1	3	3	4	3	4	3	4	2	4	1	4	4	2	3	3	2	1	2	2	1	3	1	1	3	1	2	4	3	4	3	4	3	2	3	2	2	2	2	4	2	2	2	4
1488	0	3	1	3	2	1	2	3	3	2	3	2	2	3	3	3	4	4	1	4	3	2	2	2	2	3	2	3	2	2	3	4	3	3	4	5	4	3	3	2	2	1	4	1	3	2	2	4	4
1489	0	4	1	3	2	2	3	1	4	2	4	1	3	1	3	2	4	4	1	1	3	2	2	2	4	3	1	2	1	3	3	3	4	2	4	4	4	4	4	3	2	2	4	2	4	1	1	3	4
1490	0	3	2	3	4	2	4	3	3	3	4	3	3	3	3	3	4	4	2	2	2	3	2	2	2	2	3	3	2	4	3	3	3	2	4	3	3	2	4	2	3	4	4	3	2	4	4	3	4
1491	0	3	2	3	3	1	4	4	4	3	3	3	3	3	3	1	3	3	1	3	3	1	2	2	3	3	3	3	3	2	3	3	3	3	2	3	3	3	2	2	2	2	4	2	3	2	2	2	4
1492	0	4	1	3	3	2	4	1	3	1	5	1	2	3	5	3	4	4	1	4	4	1	1	1	1	3	4	2	2	2	1	4	4	3	5	4	4	3	4	1	2	2	4	2	4	1	1	4	4
1493	1	3	3	3	2	3	2	5	5	5	5	5	5	1	1	1	1	1	1	1	1	1	1	1	1	1	2	1	2	1	1	2	1	1	1	1	1	2	1	2	2	1	3	3	3	1	1	3	1
1494	1	2	3	3	3	2	2	2	2	2	3	3	3	3	3	3	4	3	3	3	3	3	3	3	3	3	3	2	3	3	3	5	4	4	4	4	2	3	3	3	3	2	2	2	2	2	2	2	2
1495	1	3	3	2	2	2	2	4	4	3	4	2	2	3	2	2	3	2	2	3	2	2	2	2	2	2	2	3	2	3	2	3	2	3	2	2	2	3	2	3	2	2	3	2	3	2	2	2	3
1496	0	3	3	3	2	2	2	2	2	2	4	2	3	3	3	3	3	3	3	3	3	3	3	3	3	3	3	3	1	3	3	3	3	3	3	3	3	3	3	3	1	2	3	2	3	1	1	4	4
1497	1	3	1	3	3	1	1	1	1	1	1	1	1	1	2	2	3	3	1	3	1	1	1	1	1	1	1	1	1	1	1	1	3	2	3	2	3	1	1	1	4	3	4	3	3	2	2	4	4
1498	1	5	5	5	5	1	3	4	2	2	3	3	3	2	4	3	3	3	2	3	3	3	3	3	3	3	3	3	3	3	3	3	4	3	3	3	3	3	3	3	2	2	2	2	2	2	2	2	2
1499	0	3	1	2	1	1	3	2	2	2	4	4	2	3	3	2	3	3	1	2	2	1	1	2	2	2	3	1	1	3	1	2	2	3	3	2	3	2	2	2	2	2	4	2	4	2	2	4	4
1500	0	4	1	3	3	2	3	2	2	2	5	2	2	2	4	2	5	5	2	2	3	2	1	3	3	3	3	2	1	3	2	3	4	2	4	4	4	2	2	2	2	1	4	1	4	1	1	4	4
1501	1	3	4	5	3	4	5	3	5	4	5	5	4	4	5	1	5	5	1	5	3	1	1	1	1	2	4	1	1	1	1	4	5	3	5	5	5	1	4	2	1	1	4	1	4	1	1	4	4
1502	1	4	1	4	4	1	3	3	3	3	3	3	4	4	4	4	4	4	4	3	3	4	4	4	3	3	3	4	4	3	4	3	4	3	4	3	4	3	4	3	2	2	2	2	2	1	1	1	1
1503	0	3	1	3	2	2	2	2	2	2	2	2	2	2	3	3	5	2	2	2	3	2	2	2	2	3	2	1	1	2	2	3	3	3	4	3	3	3	3	3	3	3	3	2	3	2	3	3	4
1504	0	1	2	3	4	1	2	3	3	2	2	3	3	5	5	5	5	5	4	5	5	3	4	3	5	5	5	3	4	3	4	5	5	3	4	5	5	2	4	2	2	2	3	2	2	2	2	2	3
1505	1	2	1	3	2	2	4	4	4	4	3	1	2	2	4	4	3	2	2	4	2	1	1	4	4	3	4	2	2	2	2	3	3	4	4	3	3	3	3	3	3	2	3	2	2	2	2	2	2
1506	0	1	1	1	2	1	2	1	2	2	2	2	1	2	2	1	1	1	1	1	2	2	2	2	1	2	2	2	1	2	2	2	2	1	1	2	2	2	1	1	4	3	3	3	3	3	3	3	4
1507	1	4	5	4	4	5	5	5	4	5	5	5	4	5	5	5	4	5	5	5	5	5	4	4	4	5	4	5	4	5	5	5	4	4	4	4	4	5	5	5	2	1	2	2	2	2	2	2	2
1508	1	3	1	4	2	4	2	4	4	4	2	4	4	4	2	4	2	4	2	4	2	4	2	4	2	4	2	4	2	4	2	4	2	4	2	4	2	4	2	4	2	3	2	3	3	3	2	1	3
1509	1	3	1	2	3	1	2	2	1	1	4	1	1	3	3	4	4	4	3	2	3	3	3	3	4	3	3	3	3	3	3	3	3	3	4	3	4	3	3	3	2	2	3	2	3	2	2	3	3
1510	0	3	3	3	2	2	3	3	3	2	3	3	3	3	3	2	5	5	3	3	2	2	2	3	2	2	3	2	2	2	3	4	5	4	5	3	5	2	4	2	1	1	3	2	3	1	1	3	3
1511	1	2	1	1	2	1	1	2	1	1	1	2	2	2	1	1	2	2	2	1	1	1	1	1	2	2	2	2	1	2	2	1	2	2	2	1	1	1	1	2	3	4	4	4	3	3	4	4	4
1512	0	3	2	3	2	2	3	1	2	2	5	2	2	2	3	2	4	4	2	2	2	2	2	2	2	2	2	2	2	2	2	2	4	2	4	4	4	2	4	2	1	1	4	1	4	1	1	3	4
1513	1	2	1	1	1	2	2	2	2	2	1	2	2	1	2	2	2	1	2	2	1	1	2	2	1	1	2	2	2	1	2	2	1	2	1	1	1	2	1	1	3	4	4	4	4	3	3	3	3
1514	0	3	3	3	2	4	3	3	3	3	3	3	2	3	4	3	2	3	3	4	2	3	3	3	2	4	4	2	3	3	3	2	3	3	2	3	2	3	3	3	4	3	4	4	3	4	4	4	4
1515	0	3	3	3	3	1	3	3	3	3	5	1	1	1	3	3	5	3	3	3	2	3	3	3	3	3	3	3	3	3	3	3	3	3	3	3	3	3	4	4	2	2	4	2	2	2	1	4	4
1516	0	2	1	2	2	1	2	3	3	3	3	3	2	2	3	2	3	3	2	2	3	2	1	2	2	2	2	2	1	2	2	3	3	2	3	3	3	2	3	2	3	3	4	2	3	2	2	3	4
1517	1	5	2	5	4	2	2	2	2	2	4	2	2	2	3	2	4	4	2	4	4	2	2	2	2	2	4	2	2	2	2	2	4	2	4	4	4	2	4	2	2	2	2	2	2	2	2	4	4
1518	1	4	4	4	4	3	4	4	4	4	3	4	4	3	4	4	3	4	3	4	3	2	2	4	3	3	4	3	2	2	2	3	3	3	4	4	4	4	4	3	2	1	2	3	1	2	2	2	2
1519	1	2	3	2	2	1	2	5	3	3	3	2	3	3	4	2	4	5	1	3	2	1	1	3	2	2	4	2	2	2	2	4	4	3	3	2	4	2	2	3	3	2	3	2	3	2	2	3	3
1520	0	2	1	3	1	1	5	2	3	3	4	3	3	2	4	2	2	2	1	2	2	3	2	2	4	2	2	2	2	3	2	2	4	2	3	2	3	2	3	3	2	2	4	2	4	2	2	2	3
1521	1	2	2	2	3	2	3	4	2	2	4	3	3	4	3	3	3	2	1	2	2	2	2	2	2	3	3	2	1	1	2	2	3	3	2	2	3	2	2	2	2	2	2	2	2	2	3	3	4
1522	0	3	4	2	2	4	2	3	3	3	4	4	3	4	3	3	2	3	3	3	2	4	4	3	2	4	4	3	3	4	4	2	2	4	3	4	4	2	2	2	2	2	3	3	3	2	2	2	2
1523	0	3	2	3	3	1	3	3	3	3	3	3	3	3	3	3	3	3	3	4	3	2	2	3	3	3	3	3	3	2	3	4	4	4	4	4	3	2	3	2	2	2	3	2	3	1	2	3	4
1524	0	4	2	3	3	2	2	4	4	4	2	3	2	2	4	2	4	4	1	1	1	1	1	1	1	1	1	1	1	1	1	1	3	3	3	3	3	2	3	2	2	2	4	2	4	2	2	2	4
1525	1	2	1	3	3	2	3	3	3	2	3	3	4	4	3	2	3	4	1	3	3	1	2	4	3	3	4	2	1	3	2	3	4	3	3	3	3	4	3	3	2	2	3	2	1	2	2	1	3
1526	0	3	2	2	2	1	2	4	4	2	2	4	3	2	4	4	4	4	2	4	2	2	2	4	3	2	4	2	3	3	2	4	4	4	3	3	3	3	4	4	3	3	3	2	3	3	3	3	3
1527	0	1	3	1	1	1	5	5	5	1	1	1	5	1	1	2	3	2	1	1	1	3	1	1	1	1	1	1	1	3	3	1	1	1	1	4	1	1	5	1	4	1	4	4	1	1	1	4	4
1528	0	2	1	2	3	1	3	5	5	3	2	3	5	3	3	1	3	5	3	5	3	2	3	3	3	3	5	3	1	1	2	4	3	5	3	4	3	5	5	1	2	2	4	2	1	1	1	4	1
1529	0	2	1	2	2	1	1	2	2	2	2	2	2	1	3	2	3	3	1	2	2	1	1	1	1	2	2	2	1	2	2	2	3	2	3	3	3	2	3	3	2	2	4	2	3	2	2	4	4
1530	0	2	1	1	1	2	2	2	2	1	1	1	1	2	2	1	2	1	1	1	2	2	2	1	2	1	1	1	1	1	1	1	1	2	2	1	1	2	2	2	4	4	3	3	4	3	4	3	4
1531	0	3	1	3	3	1	2	3	2	2	4	3	3	2	5	2	5	5	1	3	2	1	1	1	1	3	2	1	1	1	1	2	5	3	5	5	5	2	5	1	2	1	4	1	4	1	1	2	4
1532	0	3	2	2	2	1	3	4	4	3	3	4	4	3	3	2	3	3	2	3	2	2	2	2	2	2	3	2	2	3	1	3	3	3	2	3	3	3	2	3	3	2	3	2	3	2	2	3	3
1533	0	2	2	3	3	1	4	3	3	3	4	3	3	3	3	3	3	3	3	3	3	3	2	3	3	3	3	3	3	3	3	3	3	3	3	3	3	3	3	3	3	2	3	2	2	2	2	2	3
1534	0	5	3	5	4	5	5	5	4	5	3	4	3	3	3	3	3	3	3	3	3	2	2	3	2	3	3	3	2	2	3	2	2	2	3	2	2	3	3	2	3	2	2	3	2	2	2	2	3
1535	0	3	3	3	2	3	3	1	1	1	1	2	1	4	4	4	4	4	4	4	3	4	4	4	3	3	3	3	3	3	3	4	5	4	5	3	4	4	3	4	3	3	3	3	3	3	4	3	3
1536	0	3	2	1	3	1	5	5	3	2	3	2	3	1	3	1	5	4	1	1	3	1	1	1	1	1	3	1	1	3	1	4	4	3	4	4	3	3	3	3	2	2	4	1	4	1	1	2	4
1537	0	2	1	1	1	1	2	2	1	2	1	2	1	1	2	1	1	2	1	1	1	2	2	1	2	2	2	2	2	1	1	1	2	1	1	1	2	1	1	1	3	3	3	3	4	3	3	4	3
1538	0	4	1	4	4	1	3	2	2	1	5	1	1	1	4	2	5	5	1	3	3	1	1	1	1	3	3	1	1	3	1	3	5	1	5	5	5	3	2	1	1	1	4	1	3	1	2	2	4
1539	0	3	1	3	3	2	3	2	2	1	4	1	2	2	3	1	5	5	1	1	1	1	1	2	1	1	1	1	1	2	1	3	5	2	5	3	5	1	3	1	1	1	4	1	4	1	1	3	4
1540	0	3	3	4	3	2	2	2	2	1	2	1	2	2	2	2	3	2	1	3	2	1	2	3	2	3	2	2	1	2	2	2	3	2	2	2	3	2	2	2	2	3	3	2	2	3	2	2	2
1541	0	2	2	2	1	1	2	2	1	2	2	1	2	2	2	1	1	1	1	2	1	1	1	1	2	2	1	2	1	2	2	2	2	2	2	1	1	2	1	1	4	3	3	3	4	3	3	3	4
1542	0	5	1	5	5	1	2	2	3	2	5	3	2	4	5	4	5	5	1	5	5	2	2	2	5	5	5	3	1	4	1	5	5	2	5	5	5	1	5	2	1	1	4	1	4	1	1	3	4
1543	0	3	2	1	4	4	3	3	5	5	5	3	3	4	3	3	3	3	1	3	3	1	1	4	3	3	3	3	3	3	3	3	3	3	3	3	3	3	3	3	3	2	2	2	2	2	2	2	2
1544	1	2	4	3	2	3	2	4	2	4	3	2	3	4	3	4	2	3	4	3	3	4	2	3	3	4	3	4	4	3	3	2	2	4	2	3	2	2	2	4	2	2	3	2	3	3	3	2	2
1545	1	4	1	3	2	2	3	3	2	2	4	2	2	4	4	3	4	4	3	2	4	2	2	2	2	4	3	2	2	2	3	3	4	4	5	3	5	2	3	2	3	3	3	3	3	3	3	3	3
1546	0	3	2	3	3	3	3	3	3	3	3	3	3	3	3	3	3	3	3	3	3	3	3	3	3	3	3	3	3	3	3	3	3	3	3	3	3	3	3	3	3	3	2	3	2	3	2	3	2
1547	0	5	4	5	5	4	5	4	4	5	4	4	5	5	5	4	5	5	5	5	5	5	5	4	5	4	5	4	4	4	4	5	5	5	5	5	4	4	4	5	2	2	2	2	2	2	2	1	1
1548	0	5	1	5	5	1	3	1	1	2	4	2	3	1	4	2	4	4	1	3	3	2	2	2	2	4	3	2	1	2	1	3	3	2	4	4	4	2	2	2	2	2	4	2	3	2	2	3	4
1549	0	4	2	4	4	2	4	4	3	2	4	4	2	2	4	3	2	3	4	2	2	4	3	3	2	2	3	4	3	2	2	2	2	2	3	4	2	4	4	2	2	2	2	2	2	2	3	2	2
1550	0	4	1	3	4	1	3	4	4	4	4	3	4	1	3	3	5	5	1	3	2	3	1	1	1	1	4	1	1	1	1	2	5	1	5	3	3	3	4	2	2	2	4	1	4	1	1	2	4
1551	0	3	1	3	3	2	5	2	2	3	3	3	3	1	5	5	5	5	5	5	5	5	4	5	4	5	4	3	2	2	3	3	5	3	5	5	5	3	3	2	1	1	4	1	1	1	1	1	3
1552	1	3	3	3	3	1	3	4	3	4	3	2	2	2	3	1	3	4	1	3	2	1	1	1	1	2	3	1	1	2	1	1	3	3	3	3	3	1	3	2	3	1	4	2	3	2	1	4	4
1553	0	4	4	5	5	4	3	5	5	5	5	5	4	1	1	1	1	2	1	2	1	2	1	1	1	2	1	1	2	1	2	2	1	2	1	1	1	1	1	2	1	1	1	2	1	1	2	1	2
1554	1	5	1	4	3	1	1	5	4	3	5	5	1	1	5	3	5	5	1	3	3	3	3	3	3	3	3	3	3	3	3	3	3	3	3	3	3	3	3	3	1	1	4	1	4	1	1	4	4
1555	0	3	1	3	3	1	2	3	3	3	2	3	3	3	2	3	4	3	3	4	3	3	4	3	3	3	3	2	3	2	3	2	3	3	4	2	3	2	3	2	2	3	2	3	2	2	2	3	4
1556	1	4	5	5	5	3	4	5	4	3	3	5	3	4	5	3	3	3	4	4	4	3	5	4	4	3	5	4	3	3	3	3	5	3	4	5	4	3	3	5	1	1	1	1	1	1	1	1	1
1557	1	5	3	4	4	3	1	3	1	1	5	1	1	2	3	3	5	5	1	2	2	1	1	1	1	1	2	1	1	1	1	2	1	1	3	2	5	2	3	2	2	1	4	2	4	1	1	4	4
1558	1	5	1	5	5	1	3	1	1	1	5	1	1	1	2	1	4	4	1	1	1	1	1	1	1	1	1	1	1	1	1	1	4	1	4	1	4	1	1	3	4	4	4	1	3	1	1	4	4
1559	1	3	1	3	2	1	3	3	1	1	5	1	1	2	4	1	4	4	1	3	2	1	1	1	1	2	2	1	1	1	1	2	4	2	3	3	4	2	2	2	2	2	3	2	4	2	2	4	4
1560	1	3	4	4	3	3	5	3	5	3	4	3	4	3	3	3	3	3	3	3	3	3	3	3	3	3	3	3	3	3	3	3	3	3	3	3	3	3	3	3	3	3	3	3	3	3	3	3	3
1561	1	5	5	4	5	4	4	4	5	5	4	5	5	5	5	4	4	4	4	5	4	5	5	5	5	5	5	5	5	4	4	5	5	4	4	4	4	5	5	5	2	2	2	2	2	2	2	2	2
1562	0	5	3	3	4	3	4	4	4	4	3	2	2	4	3	4	5	5	3	3	5	3	1	1	1	5	3	3	3	3	3	3	5	3	5	5	5	1	5	1	1	1	4	1	3	1	1	4	4
1563	1	5	3	5	5	1	3	4	4	2	4	2	2	1	5	3	4	4	1	4	3	1	3	3	4	3	3	4	2	2	3	3	4	4	4	5	4	4	4	2	1	1	4	1	4	1	1	1	4
1564	1	5	1	5	5	1	3	3	3	3	3	3	3	3	3	3	3	3	3	3	3	3	3	3	3	3	3	3	3	3	3	3	3	3	3	3	3	3	3	3	2	2	3	3	2	2	3	3	2
1565	1	4	3	2	2	3	3	3	3	4	4	2	4	4	2	4	3	3	2	3	3	4	4	3	4	2	4	4	4	3	3	2	4	3	2	4	2	3	4	3	2	2	3	3	3	2	2	2	2
1566	1	3	3	3	2	1	2	2	3	2	4	2	3	1	4	2	3	4	1	1	2	2	1	1	3	3	1	3	3	2	1	1	4	2	5	2	4	2	2	1	2	2	4	2	4	1	1	4	4
1567	1	3	1	4	4	2	2	3	3	3	3	3	3	3	3	3	3	3	3	3	3	3	3	3	3	3	3	3	3	3	3	3	3	3	3	3	3	3	3	3	2	2	2	2	2	2	2	4	4
1568	0	2	4	2	4	4	4	2	4	3	2	3	2	3	4	3	3	4	2	4	4	2	3	3	3	4	2	3	2	4	3	4	3	4	2	2	2	2	3	2	3	2	2	2	2	2	3	3	2
1569	0	4	4	4	4	4	4	4	4	4	4	4	4	4	4	4	4	4	4	4	4	4	4	4	4	4	4	4	4	4	4	4	4	4	4	4	4	4	4	4	2	2	2	2	2	3	2	3	3
1570	0	3	4	2	1	1	2	4	4	2	4	2	3	4	3	2	4	3	2	4	3	2	2	2	4	2	4	4	3	3	2	4	4	4	4	3	4	3	3	2	2	2	3	2	3	2	2	3	3
1571	0	4	4	4	4	2	4	2	4	4	3	4	4	3	2	3	4	4	3	3	3	3	4	4	3	3	4	4	3	4	4	3	4	4	4	4	4	4	4	3	2	2	2	3	2	2	3	2	2
1572	1	1	1	2	2	1	3	3	3	2	3	2	3	1	2	1	2	3	1	4	2	1	1	2	2	1	4	2	1	2	1	3	3	1	2	1	3	1	3	2	1	2	4	2	3	1	1	4	3
1573	0	3	1	2	1	1	3	3	3	3	3	2	4	2	4	2	3	3	1	1	2	1	1	2	2	1	1	1	1	3	1	1	4	3	3	3	3	3	3	2	1	1	4	2	3	2	2	4	4
1574	0	3	4	2	2	1	2	4	4	2	3	3	3	1	3	2	5	4	1	3	3	1	1	2	4	4	3	2	1	3	1	3	1	3	5	3	3	1	1	2	2	1	4	2	2	2	1	4	4
1575	1	4	5	3	3	4	5	3	4	4	4	5	4	5	3	3	3	4	5	4	3	3	5	4	4	3	4	3	3	5	4	3	3	5	5	5	5	3	5	4	1	2	1	1	1	2	1	2	1
1576	1	3	1	3	2	1	2	2	4	4	3	3	3	2	2	2	3	3	3	2	2	3	4	3	3	3	2	3	4	3	2	2	4	5	3	2	3	3	4	4	3	3	3	2	2	3	2	2	2
1577	0	3	2	3	2	2	3	3	4	3	5	3	3	2	3	4	4	2	1	2	2	3	3	4	3	3	3	4	2	3	3	3	3	2	4	3	3	5	5	3	3	1	3	1	4	1	2	3	4
1578	0	4	2	3	3	2	3	4	3	2	3	3	3	3	3	3	3	3	3	3	3	3	3	3	3	3	3	3	3	3	3	3	4	4	4	2	2	2	4	3	3	3	2	2	2	2	2	2	2
1579	0	1	2	1	1	1	3	1	1	1	3	1	1	3	5	3	3	5	3	3	3	3	3	4	4	3	3	4	4	3	3	3	4	4	5	3	4	4	4	3	2	2	4	2	2	2	2	4	2
1580	0	3	2	3	2	1	2	3	2	3	2	2	3	1	3	1	5	4	1	2	3	1	1	2	1	1	2	1	1	2	1	2	3	2	3	2	3	2	3	2	2	2	4	2	2	2	2	2	4
1581	0	5	3	5	4	4	3	5	4	3	4	3	4	4	3	3	5	5	3	4	4	3	3	5	3	4	3	3	4	5	4	5	5	3	5	5	4	5	5	4	1	2	2	2	1	1	2	2	1
1582	1	4	4	3	3	3	4	3	4	4	5	4	3	3	3	5	3	4	3	5	5	3	4	3	5	5	3	5	4	4	5	3	5	3	5	4	4	5	4	3	2	1	2	2	1	1	2	1	1
1583	0	2	3	3	1	3	3	4	5	4	3	4	3	4	4	3	4	4	3	3	3	2	2	3	3	3	3	2	2	4	3	4	4	3	4	4	3	4	4	3	2	2	3	2	3	2	2	3	4
1584	0	3	2	3	2	2	3	3	3	2	3	3	3	3	4	3	4	4	1	3	3	3	2	3	3	3	3	2	2	3	2	3	4	3	4	3	3	3	3	3	2	1	2	3	3	3	2	3	3
1585	0	5	1	5	3	3	3	4	4	4	2	3	3	3	3	3	5	4	1	3	3	3	2	3	2	2	2	2	1	2	2	2	5	3	5	3	4	3	3	3	2	2	4	1	3	2	2	2	4
1586	0	3	1	2	3	1	4	3	2	4	5	1	2	1	4	3	4	4	1	2	3	2	2	3	4	2	2	4	2	4	2	2	5	2	4	4	3	2	2	3	2	3	3	2	4	1	1	4	4
1587	0	2	2	2	2	1	1	2	2	2	3	3	3	2	2	1	4	2	1	2	1	2	1	1	1	1	2	2	1	1	1	1	4	3	4	2	2	3	3	2	1	1	4	2	3	2	2	4	4
1588	0	2	1	4	3	3	3	2	3	2	4	2	2	2	3	2	5	5	1	1	2	1	1	3	1	3	3	1	1	3	1	3	5	3	5	3	5	2	4	2	1	1	4	1	4	1	1	3	4
1589	0	5	4	4	3	4	4	4	5	3	4	4	3	4	5	4	5	5	4	4	3	5	3	3	5	3	3	3	4	5	4	3	5	4	4	5	4	4	4	5	1	1	2	2	1	2	2	2	1
1590	0	4	5	5	4	3	4	5	5	5	4	4	5	3	3	4	5	5	3	3	3	4	4	3	4	4	4	4	3	5	5	5	5	3	5	4	5	4	5	5	2	1	1	2	2	1	2	2	2
1591	0	2	1	2	2	1	3	3	3	2	2	3	3	3	3	3	3	3	3	3	3	3	3	3	3	3	3	3	3	3	3	3	3	3	3	3	3	3	3	3	1	1	1	1	1	1	1	3	4
1592	0	5	3	4	4	5	4	5	5	4	3	3	5	3	3	3	3	3	3	3	3	3	3	3	3	3	3	3	3	3	3	3	3	3	3	3	3	3	4	3	3	3	3	2	3	1	1	4	4
1593	0	3	3	2	2	1	2	5	5	2	1	5	5	2	4	2	5	5	1	2	1	2	1	2	2	1	3	3	2	3	2	2	5	4	4	2	3	3	4	3	2	2	4	2	2	2	2	4	4
1594	1	3	1	3	2	1	2	2	2	1	2	1	1	2	2	2	2	2	2	2	2	2	2	2	2	2	2	2	2	2	2	2	2	2	2	2	2	2	2	2	3	3	3	2	3	3	3	3	3
1595	0	2	2	3	3	3	3	4	3	3	3	3	4	2	2	2	3	2	3	4	3	4	4	4	2	2	4	4	3	4	3	4	2	3	2	2	2	2	2	2	2	2	2	2	3	3	2	3	2
1596	1	3	1	3	4	2	2	5	5	5	1	4	5	2	5	3	3	3	4	2	3	2	4	4	2	2	2	4	4	4	2	2	3	4	3	3	3	3	5	3	3	3	3	3	1	3	3	3	2
1597	0	2	1	1	1	1	1	3	4	3	3	4	3	2	2	3	3	3	2	3	2	2	2	2	2	2	2	2	2	2	2	2	2	2	2	2	2	2	2	2	3	4	3	2	3	4	3	3	3
1598	1	3	1	2	2	1	2	1	3	2	3	3	2	2	3	2	4	4	1	1	1	1	1	1	1	1	1	1	1	1	1	1	4	1	3	1	3	3	3	2	3	3	4	2	4	4	4	4	4
1599	1	4	1	3	3	2	3	3	3	3	3	3	3	3	3	3	5	5	1	2	2	2	3	3	3	3	3	3	3	3	3	3	3	3	3	3	3	2	4	4	2	3	2	3	2	3	3	2	2
1600	0	4	2	4	3	2	2	4	4	4	2	4	3	2	2	2	3	3	2	2	2	1	1	2	2	2	4	2	2	2	4	2	4	3	2	2	2	2	3	4	1	2	2	2	3	2	2	4	4
1601	0	3	3	3	2	1	3	3	5	4	2	5	5	4	4	4	3	4	3	4	4	4	4	4	4	4	4	4	4	4	4	4	4	4	4	4	4	4	4	4	2	2	3	2	3	3	3	2	3
1602	0	4	4	4	4	4	5	3	4	3	4	3	3	3	3	3	3	4	3	3	3	2	3	3	3	4	3	3	3	3	3	3	3	3	3	3	3	3	3	3	4	3	4	4	3	4	4	4	4
1603	0	2	2	2	1	1	2	1	1	2	1	2	2	2	2	2	1	1	2	2	2	1	2	2	1	2	2	1	1	2	2	1	1	1	2	1	2	1	2	2	3	4	4	4	4	3	4	4	3
1604	0	2	1	1	2	1	2	2	1	1	2	2	2	2	1	2	2	2	1	2	2	1	1	1	1	1	2	1	2	1	1	1	2	2	1	1	1	2	2	1	3	4	4	4	3	3	3	4	4
1605	0	5	5	5	5	2	2	3	4	5	3	3	4	3	3	2	4	3	4	4	4	2	4	4	2	4	4	2	4	4	4	2	2	4	4	2	4	3	3	3	2	2	2	2	3	2	2	2	2
1606	0	3	3	4	2	1	4	2	3	2	3	4	4	3	4	3	5	4	2	2	3	2	2	2	4	4	3	3	2	3	3	3	5	2	5	3	4	2	4	1	1	1	4	2	3	2	2	2	4
1607	0	3	3	3	2	1	3	2	1	1	3	2	1	2	3	2	4	4	1	2	4	2	1	1	2	4	2	1	1	5	1	1	4	1	3	4	4	1	2	1	1	1	4	1	4	1	1	4	4
1608	1	2	1	1	1	1	5	2	3	3	3	4	4	1	3	2	3	3	1	2	1	1	1	3	1	2	2	2	1	2	1	3	4	4	3	1	4	2	2	3	3	3	4	2	2	2	2	3	4
1609	1	4	3	4	4	5	5	4	4	3	3	3	5	5	3	3	4	3	3	4	4	5	4	3	5	4	4	4	5	3	4	3	5	5	5	3	3	3	4	5	1	1	2	2	2	2	1	2	2
1610	0	5	5	4	5	5	5	5	4	5	5	4	5	2	2	2	2	2	2	2	2	2	2	2	2	3	2	2	2	3	2	2	2	3	2	3	2	3	3	2	3	4	3	2	4	2	4	4	3
1611	0	2	3	2	1	1	3	3	2	4	4	2	4	3	3	2	3	4	2	3	3	4	2	3	4	3	3	4	3	3	3	3	4	3	3	4	3	3	3	3	2	2	3	2	3	2	2	3	4
1612	0	3	1	3	3	2	3	3	1	1	5	1	1	2	4	2	5	5	1	2	4	1	1	1	1	3	3	3	1	1	1	1	5	1	5	3	5	1	1	1	1	1	4	1	4	1	1	4	4
1613	0	3	1	2	3	1	1	3	3	3	1	3	3	3	3	3	3	3	3	3	3	3	3	3	3	3	3	3	3	3	3	3	3	3	3	3	3	3	3	3	2	2	2	2	2	2	2	2	4
1614	0	2	3	2	2	2	4	3	2	2	3	3	2	2	4	3	3	3	3	4	2	3	4	4	4	3	3	4	3	3	2	3	2	4	3	3	3	3	3	2	2	3	3	2	3	2	2	2	3
1615	0	5	2	3	3	2	2	2	3	3	3	3	3	3	3	3	3	3	1	3	3	2	2	3	3	3	3	3	3	3	3	3	3	3	3	3	3	3	3	3	2	2	3	2	2	2	2	2	3
1616	0	3	3	2	2	1	2	4	5	3	2	3	4	2	3	3	3	3	2	2	2	2	1	2	3	2	4	3	3	3	2	4	3	3	4	4	4	3	4	3	2	2	4	2	3	2	2	2	4
1617	0	3	1	2	1	1	3	1	3	1	5	1	1	5	2	4	5	4	3	3	1	5	4	3	1	1	5	1	1	1	1	5	5	5	5	1	1	2	4	5	1	2	4	1	3	2	2	3	4
1618	0	4	1	3	2	1	3	5	4	4	1	2	2	2	3	3	4	4	2	2	2	2	2	2	2	2	3	3	2	4	2	2	4	5	4	3	3	3	3	3	2	2	3	2	2	2	3	2	2
1619	0	2	3	3	2	2	2	4	4	3	4	3	4	4	4	2	4	4	3	4	3	3	3	4	3	2	4	4	3	3	3	3	4	4	3	3	3	3	4	4	3	2	3	2	2	2	2	2	3
1620	0	3	2	2	1	1	5	5	5	4	4	3	3	1	3	3	3	3	1	2	1	2	1	4	3	3	4	3	3	2	3	3	3	4	3	2	2	4	5	3	3	2	3	2	2	2	2	1	2
1621	1	4	1	4	4	4	4	1	5	5	1	4	5	2	1	4	1	4	4	4	4	4	3	3	3	3	3	2	3	2	4	4	3	4	4	4	3	2	4	4	2	3	2	3	2	2	3	2	3
1622	0	2	2	2	2	2	2	3	4	2	2	2	2	2	2	2	5	5	1	5	2	2	2	2	2	2	2	2	2	2	2	2	2	2	2	2	3	2	2	2	3	3	3	4	3	3	3	3	3
1623	0	3	3	3	3	2	2	2	2	1	4	2	1	3	4	3	3	3	3	2	2	2	2	1	1	1	1	2	2	2	2	1	2	1	1	1	3	3	3	2	2	1	4	4	4	3	3	3	3
1624	0	2	2	2	2	2	2	2	2	2	2	2	2	2	2	2	2	2	2	2	2	2	2	2	2	2	2	2	2	2	2	2	2	2	2	2	2	2	2	2	3	3	3	3	3	3	3	3	3
1625	0	3	1	3	2	1	1	2	2	2	5	1	3	2	3	3	4	4	1	3	4	1	1	3	1	3	3	1	1	3	1	1	4	2	3	4	4	4	4	1	3	2	4	2	4	1	1	4	4
1626	0	3	2	2	4	2	2	4	4	3	3	2	4	2	3	3	3	4	3	3	2	2	4	4	4	3	4	4	4	3	4	3	4	4	3	3	3	3	4	2	2	2	3	3	3	3	3	2	3
1627	0	3	1	2	2	2	2	3	4	3	4	2	2	1	3	2	2	4	1	1	1	2	1	1	1	1	1	2	1	1	2	2	4	2	2	2	2	2	2	2	3	1	4	3	4	1	1	3	4
1628	0	3	3	3	4	4	2	4	2	2	2	3	3	4	3	2	3	3	2	2	2	2	3	3	4	3	3	2	3	4	2	3	3	3	4	2	2	2	4	4	2	2	2	3	3	2	3	3	2
1629	0	4	2	4	3	1	3	3	4	3	2	3	4	2	3	2	4	4	2	3	2	1	1	1	1	4	3	1	1	3	3	3	4	4	4	4	4	4	4	4	2	1	4	2	4	1	1	3	4
1630	0	2	1	2	2	4	1	3	2	2	4	1	1	1	2	2	4	3	2	2	2	2	2	2	2	2	2	2	2	2	2	2	4	2	4	2	3	2	2	2	3	2	4	3	3	2	1	4	4
1631	0	4	3	3	4	3	3	3	2	2	2	2	2	2	3	2	4	4	2	3	3	2	2	3	3	3	3	2	2	2	2	2	5	3	5	5	3	3	3	3	2	2	3	2	3	3	1	3	3
1632	0	3	2	2	2	3	2	4	4	4	3	5	4	2	3	3	2	3	2	2	3	2	2	2	3	2	2	2	2	2	2	2	2	2	2	3	2	2	2	3	1	1	1	1	1	1	2	2	2
1633	0	5	5	5	5	5	5	5	5	5	5	5	5	1	1	1	1	1	1	1	1	1	1	1	1	1	1	1	1	1	1	1	1	1	1	1	1	1	1	1	1	1	1	2	1	1	2	1	1
1634	0	3	1	3	2	2	2	2	3	3	3	3	3	3	3	3	3	3	3	3	3	3	3	3	3	3	3	3	3	3	3	3	3	3	3	3	3	3	3	3	2	3	2	2	2	3	2	2	3
1635	0	5	3	4	3	5	4	4	4	4	5	3	4	2	5	1	5	4	2	3	4	1	1	1	4	4	2	2	2	2	2	2	4	1	5	4	5	1	1	1	1	1	4	1	4	1	1	4	4
1636	0	3	3	3	5	3	5	4	4	4	4	3	4	3	4	3	4	5	4	4	5	4	5	5	4	5	5	5	3	3	5	3	3	5	5	5	4	5	5	4	2	2	2	2	2	1	1	2	2
1637	1	4	1	2	2	2	3	2	2	3	3	2	3	2	3	3	4	3	2	3	2	3	2	3	2	3	3	2	2	3	4	3	3	2	3	3	3	3	2	3	2	3	2	3	3	2	2	3	3
1638	1	5	4	4	5	5	5	4	5	5	5	5	4	5	5	5	4	5	5	5	5	5	5	4	4	5	4	5	5	4	5	5	5	4	5	5	4	4	5	4	2	2	2	2	2	2	2	2	2
1639	0	2	3	3	2	2	3	2	3	2	3	2	4	2	4	3	3	3	2	2	4	2	4	3	3	4	4	2	3	4	2	3	4	4	3	3	3	4	3	4	2	3	2	2	3	2	2	3	2
1640	1	3	3	3	4	5	4	5	4	5	4	4	3	4	3	3	3	5	4	4	5	3	3	4	5	4	5	3	5	5	5	3	4	4	4	5	4	3	4	4	2	2	1	2	1	1	1	1	2
1641	1	5	2	4	3	4	4	4	4	3	4	4	3	4	4	3	2	4	2	4	3	4	4	2	4	3	4	4	4	4	4	4	4	4	4	4	3	4	4	4	2	2	3	2	3	2	2	3	2
1642	0	3	2	3	3	2	4	4	4	4	2	3	3	2	4	2	4	4	3	4	3	3	2	3	4	3	3	2	2	3	3	3	4	4	4	4	3	3	4	3	2	2	3	2	2	2	2	2	3
1643	1	2	2	2	4	4	4	3	2	2	3	3	2	4	3	4	2	3	4	4	4	3	2	3	3	3	3	3	2	3	4	4	2	2	2	2	2	3	2	3	2	2	2	2	2	3	2	3	2
1644	1	5	4	5	4	4	4	4	5	5	4	5	5	4	4	5	5	5	5	4	4	4	5	5	4	4	4	5	5	5	4	4	4	4	5	4	5	5	4	5	2	2	2	2	2	2	2	2	2
1645	0	2	2	2	3	3	4	4	4	2	4	2	4	2	3	4	3	3	3	4	4	3	4	4	4	4	2	4	2	2	4	2	3	2	3	4	4	3	4	3	2	2	2	2	3	2	3	3	3
1646	0	3	3	2	2	3	2	4	4	4	3	3	3	3	3	3	3	3	2	4	2	3	3	4	2	3	4	3	2	2	3	3	4	2	3	3	3	3	3	3	4	3	4	4	4	3	4	4	4
1647	0	5	1	4	3	1	1	5	5	4	2	3	2	4	2	2	5	4	2	5	5	3	4	4	4	4	5	4	3	4	4	5	5	5	4	3	2	2	5	4	2	2	4	3	2	1	2	2	3
1648	0	4	2	3	2	2	3	3	2	3	4	2	3	4	2	3	2	4	4	2	2	3	3	4	4	2	2	4	2	3	2	2	3	4	3	4	2	3	4	3	2	2	3	3	3	2	2	3	2
1649	1	3	2	3	2	2	2	3	3	3	3	3	3	3	3	3	3	3	3	3	3	3	3	3	3	3	3	3	3	3	3	3	3	3	3	3	3	3	3	3	2	2	2	2	2	2	2	2	2
1650	1	5	3	5	5	2	3	2	2	1	5	1	1	5	4	3	5	5	4	4	5	4	3	5	4	4	3	4	3	4	4	2	5	3	4	4	5	5	5	2	2	2	2	2	2	2	2	4	4
1651	0	5	5	5	5	4	4	4	4	5	5	4	4	4	4	5	4	4	5	5	5	5	5	4	5	5	4	5	4	5	5	4	4	4	4	5	5	4	5	5	2	2	2	2	2	2	2	2	1
1652	1	5	5	5	5	2	2	3	3	3	5	5	1	3	3	3	3	4	1	3	3	1	1	1	1	3	3	1	1	1	1	1	3	3	3	3	3	3	3	3	2	2	4	2	2	2	2	2	4
1653	0	3	2	3	2	2	2	2	2	2	4	2	2	3	3	2	3	3	2	3	2	2	2	2	2	3	3	3	2	3	2	3	2	2	4	2	3	3	2	3	3	2	3	2	3	2	2	3	3
1654	0	3	2	3	2	1	3	4	4	3	2	4	4	3	4	2	3	3	2	3	3	2	2	2	3	3	4	2	3	3	3	3	3	3	3	3	3	3	3	3	2	2	2	2	2	2	2	3	3
1655	1	4	2	2	2	2	4	4	2	4	3	4	3	2	4	4	2	3	4	4	4	3	4	3	4	4	2	3	2	2	2	3	2	3	4	3	3	3	2	3	2	3	2	2	2	2	2	2	2
1656	0	3	2	3	2	2	2	3	4	4	2	4	4	3	4	3	4	4	2	2	3	3	2	4	4	3	3	3	3	3	3	3	3	3	3	3	3	3	3	3	2	2	2	2	2	2	2	2	3
1657	0	4	3	3	4	3	4	3	3	3	2	4	3	3	4	3	3	3	2	3	2	2	3	3	4	3	3	4	2	4	4	4	4	2	3	2	2	2	3	3	3	3	2	2	3	3	2	3	3
1658	0	5	1	4	3	1	3	1	3	1	5	2	2	1	3	1	4	4	1	2	2	1	1	1	1	3	2	1	1	2	1	2	1	1	3	3	3	2	2	2	2	2	4	1	4	1	1	4	4
1659	0	2	2	2	2	2	2	2	2	2	2	2	2	4	4	4	4	4	3	3	3	3	3	3	3	3	3	3	3	3	3	3	4	3	4	3	4	3	3	3	2	2	3	2	3	2	2	3	3
1660	1	3	2	3	3	2	2	3	3	3	3	3	3	3	3	3	3	3	3	3	3	3	3	3	3	3	3	3	3	3	3	3	3	3	3	3	3	3	3	3	2	2	4	2	3	3	3	4	4
1661	0	2	2	2	3	2	3	2	3	2	2	1	2	2	4	2	4	4	1	3	2	1	1	1	1	3	3	1	1	2	1	3	4	2	5	3	4	2	3	2	3	3	4	3	3	3	2	3	4
1662	0	3	1	3	3	1	3	3	3	3	3	3	3	2	3	3	3	3	3	3	3	3	2	2	3	3	2	3	3	2	2	3	3	2	3	3	2	3	3	3	2	3	2	3	3	3	2	3	4
1663	1	3	2	3	3	2	2	3	3	3	2	2	2	2	3	2	3	3	2	3	3	2	2	3	3	2	3	2	2	3	2	2	3	2	3	3	3	3	3	3	3	3	3	3	3	3	3	3	2
1664	1	5	1	3	3	3	3	3	3	3	3	3	3	3	3	3	3	3	3	3	3	3	3	3	3	3	3	3	3	3	3	3	3	3	3	3	3	3	3	3	2	2	3	2	2	2	2	2	2
1665	1	5	1	5	5	1	5	1	3	3	2	1	1	3	3	3	5	5	1	5	5	3	3	3	3	3	3	1	1	1	4	4	5	5	5	5	5	5	1	1	1	1	4	1	1	1	1	1	4
1666	0	3	4	3	2	2	4	3	2	2	2	3	2	4	3	2	4	4	2	3	3	4	3	4	2	2	4	4	3	4	2	2	2	4	2	2	2	2	3	2	2	3	2	3	2	2	3	3	2
1667	1	3	2	2	2	1	3	4	4	4	3	4	3	2	4	2	4	4	1	1	2	1	1	2	1	2	2	2	2	2	2	2	4	3	4	3	4	2	3	2	2	2	3	2	3	2	2	4	4
1668	0	3	2	4	4	3	4	2	3	3	4	4	3	2	4	3	5	5	1	1	2	2	1	1	1	3	3	2	1	2	1	3	4	4	4	4	4	4	3	4	2	1	3	2	3	1	1	3	3
1669	0	2	2	1	2	1	3	5	4	4	1	5	5	4	3	3	4	3	2	4	3	3	3	3	2	2	4	3	3	3	3	3	4	3	3	3	3	2	4	4	3	3	2	3	2	3	3	1	3
1670	1	3	2	3	3	3	3	3	3	3	3	3	3	3	3	3	3	3	3	3	3	3	3	3	3	3	3	3	3	3	3	3	3	3	3	3	3	3	3	2	1	1	4	3	3	1	3	1	3
1671	1	4	4	4	4	3	4	4	5	3	4	5	5	5	4	5	5	5	5	4	5	5	5	5	5	4	5	5	5	5	5	5	5	5	5	5	5	5	5	5	3	3	3	2	4	3	3	3	2
1672	1	2	2	4	2	4	4	3	3	4	2	4	2	4	2	4	3	4	3	4	2	2	2	3	2	4	2	3	4	4	4	2	2	4	3	2	3	3	2	4	3	2	3	2	2	2	2	2	2
1673	1	5	1	5	5	1	5	3	5	1	2	5	5	3	3	4	3	3	1	5	3	2	1	5	5	3	4	1	1	5	2	4	3	3	3	4	3	5	5	3	1	1	4	3	2	1	1	1	2
1674	0	4	2	2	4	2	2	4	4	2	2	3	4	2	4	4	4	2	4	2	2	4	3	2	3	2	2	3	3	4	2	4	2	3	2	4	2	3	3	2	2	3	3	2	2	2	2	3	2
1675	0	2	2	3	3	2	2	4	3	2	3	3	3	2	3	2	4	4	2	2	2	2	2	2	2	2	2	2	2	2	2	2	4	2	4	2	3	2	2	2	3	2	3	2	3	2	2	4	4
1676	1	3	4	3	2	2	3	3	3	1	5	1	1	3	3	1	5	5	2	4	3	3	3	3	3	3	4	2	1	1	3	4	5	3	5	4	4	2	4	3	2	2	3	2	3	1	2	3	4
1677	0	2	3	3	3	3	3	3	2	4	3	2	3	4	2	3	4	4	3	2	4	2	3	3	3	3	4	2	4	3	3	3	4	4	2	4	3	3	3	3	2	3	2	1	3	2	3	2	3
1678	0	2	3	3	3	3	3	3	2	4	3	2	3	4	2	3	4	4	3	2	4	2	3	3	3	3	4	2	4	3	3	3	4	4	2	4	3	3	3	3	2	3	2	1	3	2	3	2	3
1679	1	4	4	4	4	4	3	3	3	3	3	3	4	4	4	4	4	4	4	3	3	4	4	4	3	3	3	4	4	3	4	3	4	3	4	3	4	3	4	3	1	1	2	2	1	1	1	1	1
1680	0	4	5	5	5	4	3	4	4	5	3	4	3	5	4	3	4	4	3	4	3	3	4	4	3	5	3	4	3	5	5	5	5	3	4	5	5	5	3	4	2	1	1	2	2	1	1	1	2
1681	0	2	2	2	2	2	2	3	3	2	4	2	4	3	3	2	4	3	1	2	2	1	1	2	3	2	3	3	2	3	2	3	3	3	3	3	3	2	3	2	2	3	4	3	4	2	2	2	4
1682	1	1	1	2	2	2	1	1	2	1	2	1	2	1	2	1	1	1	2	1	2	2	2	1	2	2	1	1	2	1	2	1	2	2	1	2	1	2	1	2	3	3	3	4	3	3	4	3	4
1683	1	5	1	5	5	1	5	3	1	1	5	1	1	3	5	1	5	5	1	5	3	1	1	1	1	3	3	3	3	3	1	5	3	3	3	3	5	1	1	1	2	2	2	3	1	4	1	4	3
1684	1	3	1	3	3	3	3	4	4	3	3	3	2	3	5	1	5	5	1	2	3	2	1	1	1	1	3	1	1	1	1	3	5	3	5	5	5	2	5	1	2	1	4	1	4	2	2	4	4
1685	0	3	1	2	2	2	2	2	2	2	2	2	2	2	4	2	4	4	1	4	3	2	2	2	2	2	3	2	3	3	3	3	3	3	3	3	3	2	2	3	2	2	3	2	3	2	2	4	4
1686	0	3	1	3	3	2	3	3	3	2	3	3	3	2	3	3	5	3	3	3	3	2	3	3	3	3	3	3	2	2	2	3	2	3	4	3	4	3	3	3	2	2	3	2	3	1	2	3	2
1687	0	4	4	4	3	4	3	3	3	3	3	3	3	1	1	1	1	1	1	1	1	1	1	1	1	1	1	1	1	1	1	1	1	1	1	1	1	1	1	1	4	3	3	4	4	4	4	4	4
1688	0	2	3	2	2	1	3	4	5	5	3	5	3	3	3	3	2	3	3	3	3	3	3	3	3	2	4	4	3	3	3	3	4	4	3	3	3	3	3	3	3	3	3	3	2	3	3	3	3
1689	0	3	2	3	3	2	4	2	2	2	4	2	2	2	4	3	4	4	2	2	2	2	2	2	2	3	2	3	2	2	4	2	4	2	4	3	4	2	2	2	2	2	3	2	3	1	1	3	3
1690	0	5	5	5	5	4	5	4	4	5	4	4	4	3	3	3	4	4	3	3	3	3	3	3	3	3	3	3	3	3	3	3	3	3	3	3	3	3	3	3	1	1	1	1	1	1	2	2	1
1691	0	3	3	3	2	2	3	3	3	3	3	3	3	3	3	3	4	4	2	3	3	3	3	3	3	2	2	2	2	2	2	2	3	2	3	3	3	2	2	2	3	3	3	3	3	3	3	3	3
1692	0	2	2	1	4	2	4	3	3	3	3	4	3	3	1	1	4	2	1	2	2	2	2	2	2	2	2	2	2	2	2	2	3	3	3	2	2	2	3	3	2	2	4	2	3	1	1	4	4
1693	0	2	4	3	2	2	4	2	3	3	2	4	2	4	4	4	4	4	2	4	4	3	3	3	3	4	2	4	4	2	3	2	3	3	2	3	2	4	4	2	2	3	2	2	2	3	2	3	2
1694	0	3	3	3	3	1	3	3	2	2	4	3	3	2	2	3	4	4	2	3	4	3	3	3	3	4	3	2	3	3	3	3	3	3	3	3	3	3	3	3	2	2	2	2	2	2	2	4	4
1695	1	4	2	2	3	3	2	3	3	3	2	2	3	3	3	3	3	4	4	2	3	3	2	3	3	3	4	2	4	2	4	4	4	4	4	2	5	5	5	5	3	2	2	2	2	3	3	2	2
1696	1	4	4	2	3	4	2	2	4	3	2	3	4	4	4	4	4	3	4	4	4	2	3	4	3	3	4	4	4	4	4	4	2	4	4	2	2	3	3	2	2	3	3	2	3	3	3	3	2
1697	0	2	3	4	4	2	1	4	4	4	4	4	4	4	4	4	4	4	4	4	4	4	4	4	4	4	4	4	4	4	4	4	4	4	4	4	3	3	3	4	2	2	3	3	2	3	3	2	2
1698	0	1	2	2	1	1	3	3	2	1	2	2	2	2	2	1	5	2	1	2	1	1	2	2	2	3	2	1	1	3	1	2	2	5	5	2	3	3	3	1	2	1	4	2	3	1	1	4	4
1699	0	3	1	2	1	1	4	5	3	2	5	2	3	1	5	1	5	5	1	2	1	2	1	1	1	1	4	2	1	1	1	3	5	5	4	2	4	1	5	2	1	1	4	1	4	1	1	4	4
1700	0	3	3	3	2	1	2	4	4	4	3	3	4	3	4	3	4	4	3	4	3	3	4	4	4	4	4	4	4	4	4	4	4	5	4	4	3	4	3	2	3	3	3	3	2	3	3	2	2
1701	0	3	1	4	3	2	4	3	5	2	3	3	3	3	4	3	5	5	2	4	3	3	3	2	2	3	3	3	3	3	3	4	4	5	4	3	4	3	4	3	2	2	3	2	3	2	1	3	4
1702	0	3	3	3	3	2	2	3	4	3	3	3	2	1	3	3	3	3	2	3	2	2	1	2	2	2	2	2	2	2	1	2	3	3	3	3	3	3	3	3	3	3	3	3	2	3	3	3	3
1703	0	4	5	5	5	4	4	5	4	5	5	4	4	4	4	4	4	5	4	5	4	4	5	5	5	4	5	5	5	5	4	4	5	4	5	4	4	4	4	5	2	2	2	2	2	2	2	2	2
1704	0	3	1	3	3	1	1	4	3	3	3	4	3	3	3	1	4	2	1	2	2	2	1	1	3	3	3	1	1	1	1	3	5	5	5	3	3	2	2	3	1	3	3	4	1	3	3	1	3
1705	0	3	1	1	5	1	2	3	5	3	5	1	1	1	5	1	5	5	4	2	2	3	3	3	3	3	3	2	2	2	4	2	5	5	5	3	2	5	5	5	3	3	4	3	3	3	2	4	4
1706	0	4	1	2	2	1	3	1	2	1	5	2	2	5	5	5	5	5	2	5	5	2	2	2	4	5	5	3	3	3	3	5	5	5	5	5	5	3	3	2	1	1	4	1	4	1	1	4	4
1707	0	3	1	3	3	3	3	3	3	3	3	3	3	3	3	3	3	3	3	3	3	3	3	3	3	3	3	3	3	3	3	3	3	3	3	3	3	3	3	3	2	2	2	2	3	2	2	3	3
1708	0	3	3	3	3	2	3	3	3	3	4	3	3	3	3	3	5	3	1	4	3	2	3	3	3	3	3	3	3	3	2	3	4	1	3	3	3	3	3	3	2	2	4	2	3	2	1	4	4
1709	1	3	2	2	2	1	2	4	4	2	4	5	5	2	4	4	5	3	4	2	1	1	1	2	1	1	1	1	1	1	1	1	4	2	4	1	4	1	4	4	2	2	3	2	2	2	2	2	3
1710	1	3	2	2	3	3	3	2	2	2	2	2	1	2	4	3	4	4	2	5	4	1	1	2	1	4	4	4	1	1	1	4	4	3	5	5	4	4	4	3	3	2	3	3	4	2	2	2	4
1711	1	3	3	3	2	2	2	4	4	4	3	3	3	3	3	3	3	3	3	3	3	3	3	3	3	3	3	3	3	3	3	3	3	3	3	3	3	3	3	3	2	3	2	3	2	2	3	2	3
1712	0	3	1	2	3	1	1	3	3	1	3	3	3	2	3	3	5	5	2	4	3	2	2	2	3	3	4	3	1	1	1	4	5	3	3	3	3	3	4	4	1	1	4	1	4	1	1	4	4
1713	1	3	2	3	3	1	2	3	3	3	3	3	3	3	3	3	4	4	2	3	3	2	2	2	3	2	3	3	3	3	3	3	3	3	3	3	3	3	3	3	2	2	3	2	2	2	2	3	3
1714	0	4	5	5	5	5	5	5	4	4	4	4	4	4	5	5	5	5	4	4	5	5	5	5	4	5	4	4	4	4	4	4	5	5	4	5	5	5	4	5	2	2	2	1	2	1	2	1	2
1715	0	4	1	3	3	3	2	2	2	2	4	1	3	4	4	2	4	3	2	3	2	2	4	3	2	3	3	2	2	4	4	3	2	4	3	3	3	3	3	3	3	3	2	2	3	3	3	3	3
1716	0	4	1	2	2	2	2	3	3	3	2	3	3	2	3	2	3	3	2	2	2	2	2	2	2	2	2	2	2	2	2	2	2	2	2	2	2	2	2	2	3	3	4	2	4	2	2	3	3
1717	0	4	4	5	5	5	4	4	5	4	5	5	4	5	4	5	4	4	5	5	5	5	5	5	5	5	4	4	4	4	4	5	4	4	5	5	4	5	4	4	2	2	2	2	2	2	2	2	2
1718	1	4	2	3	4	1	1	4	5	5	1	5	4	1	3	2	3	3	1	1	1	1	1	4	1	1	1	1	1	3	1	1	4	4	2	3	2	3	3	2	4	4	4	2	3	3	2	1	1
1719	0	4	2	2	2	2	3	4	3	3	2	4	5	4	4	3	3	3	3	4	3	2	2	2	2	2	3	3	2	3	3	3	4	3	2	2	3	2	2	3	2	2	3	2	3	2	2	3	3
1720	0	4	1	3	3	1	3	3	4	3	3	2	3	3	3	2	3	2	3	2	2	3	3	3	2	3	3	3	3	3	3	3	3	3	3	2	2	2	2	2	3	3	3	3	3	1	1	4	4
1721	0	3	3	3	2	3	3	2	3	3	2	2	4	2	4	2	3	3	3	3	2	4	3	2	2	3	2	2	4	3	4	2	2	2	3	3	4	4	2	3	3	3	2	2	2	2	3	2	3
1722	0	3	3	3	3	2	3	2	2	3	3	2	3	2	4	2	2	4	2	2	3	2	2	2	2	3	3	2	2	2	2	2	2	3	3	3	4	3	3	2	2	2	3	2	3	2	2	3	4
1723	1	3	2	3	3	2	3	3	3	2	2	2	3	2	3	2	2	2	2	2	2	2	2	2	2	2	2	2	2	2	2	2	2	2	2	3	2	2	3	2	4	4	3	3	4	4	4	4	4
1724	0	4	5	5	4	4	5	4	5	5	5	4	5	4	5	4	5	5	4	5	5	4	5	4	5	4	5	5	4	4	4	4	4	5	5	4	5	5	4	5	2	2	2	2	2	2	2	2	2
1725	0	3	3	3	3	5	3	4	3	3	3	4	5	4	4	3	4	4	3	2	4	2	1	2	3	2	2	3	4	2	3	2	3	2	3	3	4	3	3	4	3	2	2	2	3	2	2	2	3
1726	0	4	1	2	2	1	2	2	2	2	2	2	2	2	2	2	2	2	2	2	2	2	2	2	2	2	2	2	2	2	2	2	2	2	2	2	2	2	2	2	1	3	3	2	3	3	3	3	3
1727	0	4	4	4	4	5	5	5	5	4	5	4	4	4	4	4	5	5	5	4	5	5	4	5	4	5	5	5	5	4	5	4	4	5	5	4	5	4	5	5	2	2	2	2	2	2	2	2	2
1728	0	5	1	5	3	1	2	3	3	3	3	3	3	1	3	1	5	3	1	1	2	1	1	1	1	2	1	1	1	3	1	1	4	3	3	3	3	3	3	2	3	2	4	2	3	2	2	4	4
1729	0	3	2	2	1	1	3	4	5	3	2	4	2	3	5	3	4	5	4	3	2	3	3	3	3	3	3	3	3	3	3	3	3	3	3	3	3	3	3	3	2	2	3	2	2	2	2	2	2
1730	0	2	2	2	2	2	2	2	2	2	2	2	2	2	3	3	4	4	3	3	3	3	3	3	3	3	3	3	3	3	3	3	4	2	3	3	4	4	3	3	2	2	3	2	3	2	2	2	3
1731	0	2	1	2	4	1	3	3	4	4	4	4	4	4	2	1	3	3	2	4	2	2	2	2	2	2	4	2	1	2	2	3	4	3	2	2	3	2	2	3	3	3	4	2	3	1	1	4	4
1732	0	3	1	2	1	1	3	3	3	4	2	3	4	2	3	1	4	4	1	1	1	1	1	1	1	1	2	1	1	1	1	3	1	3	4	3	4	3	3	3	3	3	4	3	3	3	2	3	4
1733	0	4	1	3	4	1	3	3	4	3	4	3	3	3	3	2	4	4	1	3	2	1	1	3	2	2	4	3	1	1	2	4	4	3	3	3	4	2	2	2	2	2	4	2	3	2	2	3	3
1734	0	3	1	4	4	1	3	3	1	1	4	5	1	3	4	3	4	4	1	4	1	4	1	1	4	3	4	1	1	3	1	4	4	4	4	4	4	4	4	3	2	2	4	2	2	2	3	4	4
1735	0	3	2	2	2	2	2	2	3	3	4	3	3	2	4	2	4	3	2	3	3	3	2	2	2	2	2	2	2	3	2	3	3	2	3	3	3	3	2	3	2	2	3	2	3	2	2	2	3
1736	1	1	1	1	3	1	3	3	3	4	2	4	4	4	4	3	2	4	2	4	4	5	3	2	3	3	2	3	4	2	3	3	3	3	4	4	2	2	1	1	1	1	4	1	4	3	2	3	3
1737	0	1	1	2	2	1	2	1	1	2	2	2	2	2	1	2	1	1	2	2	1	2	2	1	1	1	2	1	2	1	1	2	1	2	1	2	1	1	2	2	4	3	3	4	3	3	4	4	3
1738	0	3	2	2	2	2	2	2	4	3	3	3	3	3	3	3	3	3	3	3	3	3	3	4	3	3	3	3	3	3	3	3	3	3	3	3	3	3	3	3	3	3	3	3	3	3	3	3	3
1739	1	3	2	3	3	2	3	4	4	3	3	2	2	1	3	3	4	4	2	4	2	2	2	4	3	2	4	3	2	3	2	2	5	4	4	3	4	3	2	2	2	2	3	2	3	2	2	3	3
1740	1	4	5	4	4	5	5	4	5	4	5	4	4	4	4	4	5	5	5	4	4	4	5	4	5	5	5	4	4	5	5	4	4	4	4	4	5	4	4	5	2	2	2	2	2	2	2	2	1
1741	0	5	3	5	5	3	5	4	3	3	5	4	3	3	4	5	4	4	5	3	4	5	5	5	5	3	5	5	3	3	4	4	3	3	4	3	5	4	5	4	2	2	1	2	1	2	2	2	2
1742	0	5	3	5	4	4	4	4	5	4	3	4	5	3	5	4	3	5	4	5	5	4	3	3	3	4	5	3	4	4	3	4	5	5	5	5	3	3	5	4	2	2	1	2	2	2	2	2	2
1743	0	2	4	1	2	1	1	3	2	4	4	3	3	3	3	2	4	4	3	3	2	2	2	4	3	3	3	3	2	3	3	3	3	3	2	3	2	2	3	4	3	3	1	3	1	3	3	3	1
1744	1	1	1	3	2	1	5	5	5	5	1	5	5	4	4	5	4	4	5	5	1	5	5	5	3	1	4	5	5	5	5	3	4	2	5	3	3	3	4	5	4	4	1	4	1	4	4	1	1
1745	1	4	1	3	3	1	2	4	4	4	2	4	4	2	4	2	2	4	2	4	2	4	3	3	2	4	4	2	4	2	3	4	4	2	3	2	4	4	2	4	2	2	3	2	4	2	2	4	2
1746	0	2	1	2	1	1	4	3	4	4	4	4	4	2	4	2	2	4	2	4	2	2	2	4	3	2	4	2	2	2	2	2	4	4	4	4	3	2	4	2	3	3	3	3	3	3	3	3	3
1747	1	1	1	3	3	3	3	3	5	4	2	5	2	2	3	2	3	3	1	2	2	2	2	2	3	1	1	2	2	3	2	1	4	4	3	2	3	3	3	3	3	2	3	2	2	3	2	2	1
1748	1	3	1	3	3	1	5	5	5	5	1	5	5	4	5	3	5	5	5	3	2	1	2	5	5	1	4	4	3	2	4	4	5	5	5	3	5	5	5	5	1	3	3	2	1	1	4	1	1
1749	0	3	1	3	3	1	4	4	4	4	1	4	4	1	4	3	5	5	1	3	3	3	3	4	3	3	3	1	1	1	1	1	5	5	5	3	3	1	3	1	2	2	4	2	3	2	2	4	4
1750	0	2	4	2	2	4	2	2	4	4	4	3	2	4	3	3	2	2	2	4	2	2	4	4	3	2	2	3	3	4	2	3	2	2	4	3	4	2	2	4	3	3	2	3	2	3	2	2	2
1751	0	2	2	1	1	1	1	5	5	5	5	5	5	5	5	5	5	5	5	5	5	5	5	5	5	5	5	4	4	5	5	4	4	5	5	5	5	4	4	5	1	1	2	2	2	1	1	1	1
1752	0	3	2	3	2	2	4	4	4	2	2	2	4	4	4	4	4	4	4	4	4	4	4	4	4	4	5	3	3	4	3	4	4	2	3	3	3	2	3	2	2	3	3	2	3	2	2	3	4
1753	0	4	1	3	3	2	2	3	3	3	2	4	3	4	5	3	5	4	2	2	2	2	2	3	3	3	4	2	3	2	3	4	5	3	5	3	4	3	3	3	2	2	4	2	4	2	2	4	4
1754	1	3	2	3	2	1	1	4	3	3	4	2	4	3	4	2	5	4	1	5	3	2	1	3	4	4	4	2	1	3	1	4	4	2	4	3	4	2	4	2	2	1	4	1	4	1	2	2	4
1755	0	4	4	4	4	2	4	4	3	1	4	4	4	4	4	5	4	4	1	1	4	1	3	3	4	4	4	3	4	4	3	4	4	4	3	4	4	4	4	4	1	1	4	1	1	1	1	1	4
1756	0	3	4	3	4	3	4	4	4	5	1	4	4	3	3	2	3	3	1	5	3	3	3	2	3	3	4	3	2	3	2	4	3	5	4	4	3	3	3	4	2	2	3	2	2	2	2	3	3
1757	0	2	1	2	2	2	2	1	2	2	1	2	2	1	1	2	2	1	1	1	2	2	1	2	2	1	1	1	1	2	1	2	2	1	1	1	2	2	1	2	4	4	3	3	3	3	4	4	3
1758	1	3	2	4	4	3	4	2	3	2	4	2	2	4	4	3	3	4	2	4	3	2	2	4	3	2	4	3	2	3	4	3	4	4	4	4	4	3	4	4	2	2	2	2	2	2	2	3	4
1759	0	2	2	2	2	1	4	5	5	4	2	5	5	2	3	3	3	3	2	3	2	2	1	3	4	3	4	2	2	3	2	2	3	3	3	3	3	2	4	3	2	2	3	2	3	2	2	3	3
1760	0	2	1	3	1	1	3	5	5	3	2	3	3	2	3	4	3	4	2	3	3	2	2	3	3	3	3	3	3	3	3	3	3	3	3	3	3	3	3	3	2	2	2	2	2	2	2	2	2
1761	0	1	1	2	2	1	1	2	2	2	1	2	1	1	1	2	2	2	2	2	1	2	1	1	2	1	2	1	1	2	1	1	2	1	2	2	2	1	2	1	3	4	4	4	4	3	3	3	3
1762	0	2	1	2	2	2	2	2	2	2	2	3	4	2	3	2	3	2	3	3	3	4	3	4	3	2	3	3	3	4	3	3	2	3	2	3	3	4	4	3	2	2	4	2	2	3	2	2	3
1763	0	5	1	5	2	1	1	1	1	3	1	2	2	1	3	1	1	1	1	1	2	1	1	2	1	1	2	1	2	1	1	1	1	1	1	1	1	1	1	1	1	1	4	1	4	1	1	1	4
1764	0	3	3	3	2	3	3	5	5	5	5	4	4	1	1	1	1	1	1	1	1	2	1	1	1	1	1	1	1	1	1	1	1	1	1	1	1	1	1	1	2	2	3	2	1	3	2	3	1
1765	0	1	2	2	1	1	1	3	2	2	4	2	2	3	4	2	4	4	2	3	2	2	2	3	3	2	3	3	2	2	2	2	4	2	4	2	4	2	4	3	3	4	3	4	2	2	2	3	2
1766	1	3	1	2	2	1	1	3	2	1	2	2	2	1	3	1	2	2	1	1	1	1	1	5	2	1	1	1	1	2	1	1	3	5	1	1	1	4	3	1	1	1	2	3	3	1	1	4	4
1767	0	2	3	2	2	1	3	2	3	2	5	2	3	2	3	3	3	3	1	3	3	1	1	2	2	3	2	1	1	2	1	2	3	2	3	2	3	2	2	3	2	1	4	2	4	1	1	2	4
1768	0	3	3	4	4	1	1	5	5	1	2	4	1	1	1	1	5	5	1	1	4	1	1	1	1	4	1	1	1	1	1	1	4	4	4	1	5	1	5	1	2	1	4	1	4	1	1	1	4
1769	1	4	3	5	5	3	5	4	4	3	3	5	5	3	3	3	3	3	3	3	3	3	3	3	3	3	3	3	3	3	3	3	3	3	3	3	3	3	3	3	4	3	4	4	4	4	4	4	4
1770	1	3	2	3	3	2	2	3	3	3	2	3	3	2	3	2	3	3	2	3	2	2	2	3	3	2	2	3	3	3	3	4	3	2	2	2	3	3	3	3	3	3	3	3	3	2	3	3	3
1771	0	2	1	2	2	1	1	1	2	2	2	1	2	2	1	1	2	1	2	2	1	2	2	2	2	1	1	1	2	2	2	2	2	1	1	2	1	1	2	1	3	4	3	3	3	3	3	4	3
1772	0	2	2	3	2	1	4	3	4	4	2	4	4	2	4	2	4	4	2	4	2	2	2	4	3	2	4	3	2	2	2	4	4	4	4	3	3	3	4	3	2	2	3	2	2	2	2	3	2
1773	0	3	2	3	2	2	3	4	3	3	2	3	3	3	3	2	3	3	2	3	3	2	2	3	2	2	3	3	3	3	3	3	3	3	3	3	3	3	3	3	2	2	3	2	2	2	2	2	3
1774	0	1	1	2	1	1	5	5	5	3	5	1	3	4	5	5	4	4	2	4	3	2	2	4	3	3	5	4	4	3	4	4	4	3	4	3	4	4	3	4	2	2	2	2	3	2	2	3	2
1775	1	3	1	3	2	3	3	2	3	2	2	2	3	2	3	1	3	3	1	2	2	2	2	2	3	2	3	2	1	2	3	3	3	2	3	2	3	2	2	3	2	2	4	2	3	2	2	2	4
1776	1	4	3	4	4	4	3	5	5	5	3	5	5	4	3	5	4	3	5	4	5	4	3	4	5	4	5	5	4	3	5	5	4	5	4	3	5	3	3	4	1	2	2	1	2	2	2	1	2
1777	1	3	4	3	3	3	4	4	2	2	3	4	3	4	4	3	2	2	4	4	4	4	3	4	3	4	2	4	3	4	2	4	3	4	3	3	2	3	3	2	3	3	2	3	3	2	2	2	3
1778	1	2	1	2	2	2	2	5	5	5	5	5	5	2	2	3	2	2	2	3	3	3	2	2	2	2	3	1	1	1	1	3	2	3	2	3	3	3	2	3	1	1	1	1	2	1	1	1	1
1779	0	3	3	3	3	2	3	3	4	3	3	3	3	2	2	2	4	3	2	2	2	2	2	2	2	3	2	2	2	2	2	2	4	3	4	2	4	3	2	2	2	2	3	2	3	2	2	4	4
1780	0	5	5	4	5	5	4	4	5	4	4	4	4	5	5	4	4	4	4	5	5	4	5	4	5	5	5	4	5	4	5	5	5	4	4	5	4	5	4	5	2	2	2	2	2	2	2	2	2
1781	1	3	1	4	2	1	3	2	2	2	3	2	2	2	2	2	4	4	2	4	2	1	1	2	2	2	3	3	1	3	1	1	4	3	4	3	4	3	3	3	3	2	3	2	2	2	1	4	4
1782	0	2	1	2	2	1	3	1	1	1	3	4	4	2	5	1	5	5	2	2	3	2	2	3	4	3	3	2	2	2	3	3	4	3	5	4	4	4	4	2	2	2	3	2	3	2	2	4	4
1783	1	4	4	4	5	4	5	4	5	3	5	3	3	5	5	5	5	5	5	5	5	5	5	5	5	5	5	5	5	5	5	5	5	5	5	5	5	5	5	5	4	3	3	4	4	4	3	4	3
1784	0	3	2	3	2	2	4	3	2	2	5	1	1	2	5	1	5	5	2	2	3	2	1	1	2	2	2	2	2	2	1	3	5	4	5	4	4	3	3	3	2	1	4	2	2	2	2	4	3
1785	0	3	1	2	3	2	3	4	3	3	4	3	3	2	3	3	3	3	3	3	3	3	3	3	2	3	3	2	2	2	2	2	3	2	3	3	3	3	3	2	1	1	4	1	3	1	1	3	4
1786	0	4	3	4	4	4	2	3	2	2	4	2	4	4	2	2	2	3	2	4	4	3	4	3	3	3	4	2	2	4	2	4	3	4	2	4	3	4	3	4	2	2	3	2	2	3	3	3	2
1787	1	5	5	5	5	5	4	4	5	4	4	5	5	5	5	4	4	4	5	4	4	4	4	5	4	4	5	4	5	5	4	4	4	5	5	5	4	5	5	4	2	2	2	2	2	2	2	2	2
1788	0	2	1	1	1	1	3	2	2	2	1	3	2	2	3	2	3	3	2	1	1	1	1	2	2	1	1	2	1	1	1	1	3	3	3	2	3	1	1	2	3	3	4	3	3	3	3	3	3
1789	0	4	1	4	4	1	1	1	1	1	1	1	1	1	4	1	4	4	1	1	1	1	1	1	1	3	1	1	1	1	1	2	4	1	3	1	4	2	3	1	1	2	4	1	4	1	1	4	4
1790	0	3	3	4	2	2	4	2	3	2	2	4	2	4	4	4	4	2	3	2	4	4	3	3	3	4	4	2	2	2	3	4	2	4	4	3	2	4	4	3	2	2	2	2	2	2	2	3	2
1791	0	1	1	2	2	1	2	1	1	2	1	1	1	1	2	1	2	1	2	1	1	2	1	2	2	2	1	2	1	2	2	2	2	1	2	1	2	2	1	1	4	4	3	3	3	4	3	4	4
1792	0	4	3	5	4	3	4	4	3	3	5	3	3	3	5	3	4	4	2	4	5	3	3	3	3	4	4	3	2	3	2	4	4	3	4	5	4	2	4	3	2	2	3	2	3	1	1	3	4
1793	0	1	2	1	1	1	5	5	3	3	3	2	2	2	5	5	5	5	1	2	4	2	2	2	4	5	4	5	2	4	2	4	5	4	5	5	5	1	1	1	1	1	4	1	4	1	1	3	3
1794	0	2	3	2	3	3	4	3	4	3	3	4	3	3	3	4	3	2	3	3	3	2	3	4	3	4	3	4	3	3	2	4	3	3	4	2	3	3	4	4	3	3	3	3	3	3	3	3	3
1795	1	3	2	3	3	2	3	3	3	3	4	3	3	4	3	3	4	4	4	5	3	3	3	4	3	3	4	3	3	3	3	4	4	4	5	3	4	4	4	4	3	3	2	3	3	3	2	2	3
1796	0	4	1	3	2	1	1	1	1	1	4	2	2	1	4	1	4	4	1	1	1	1	1	1	1	3	3	3	3	3	1	3	2	2	3	3	2	2	3	3	2	2	2	3	2	3	2	2	2
1797	0	4	1	3	2	2	4	5	5	3	3	3	4	3	3	3	4	4	2	5	3	1	1	3	3	2	5	3	2	2	2	3	4	3	4	3	4	3	3	3	2	2	2	2	2	2	2	3	3
1798	0	3	3	3	2	3	2	3	2	3	2	2	3	2	4	2	4	4	2	3	4	4	4	2	3	2	4	2	2	2	2	2	2	4	2	4	2	3	2	3	2	2	2	2	3	2	2	3	3
1799	1	5	3	4	4	4	3	5	4	4	3	5	5	4	3	5	5	4	3	5	3	5	5	5	4	5	4	3	5	4	4	4	4	4	5	4	4	5	3	3	1	2	1	2	1	2	2	2	2
1800	0	5	1	5	5	1	5	1	3	1	5	1	1	5	5	5	5	5	5	5	5	5	5	5	5	5	5	5	5	5	5	5	5	5	5	5	5	5	5	5	1	1	1	1	1	1	1	1	1
1801	1	5	4	5	5	5	4	5	4	5	4	5	5	5	4	5	5	4	4	5	4	4	5	4	4	5	5	5	5	4	4	5	5	4	5	4	4	4	5	5	2	2	2	2	1	1	1	1	1
1802	1	3	5	5	4	3	4	4	4	3	5	3	4	2	2	3	4	4	2	4	2	2	2	2	2	2	2	2	2	2	2	4	4	4	3	3	3	3	3	3	2	2	3	2	3	2	2	3	3
1803	0	3	3	3	3	3	1	1	1	1	3	1	2	2	2	1	3	3	1	3	3	1	1	1	1	3	3	1	1	1	1	3	3	3	3	3	3	3	3	3	1	1	3	2	4	1	1	2	4
1804	0	3	2	3	4	4	2	3	3	4	2	3	3	4	2	3	3	4	2	4	2	3	3	2	3	3	2	2	3	3	3	4	3	3	3	4	4	3	3	2	2	3	2	2	2	2	2	2	2
1805	0	3	4	4	3	4	5	5	3	4	5	4	3	3	3	4	5	5	5	3	4	4	3	5	4	3	3	3	3	5	4	4	5	5	4	5	3	5	5	5	2	1	1	2	1	2	2	1	1
1806	0	5	1	5	5	1	5	1	1	1	5	1	1	5	5	1	5	5	1	5	5	1	1	1	1	5	5	1	1	1	1	5	5	5	5	5	5	5	5	5	1	1	4	1	4	1	1	4	4
1807	0	2	1	3	2	1	3	3	3	2	1	2	4	3	5	2	5	5	2	3	3	1	1	4	4	3	3	2	1	2	3	3	3	2	3	3	3	2	4	3	1	2	4	2	4	1	1	4	4
1808	0	3	3	3	3	3	4	4	3	4	3	3	4	2	2	3	3	3	3	3	2	3	3	2	3	2	2	3	2	3	3	2	4	4	4	3	4	2	4	4	2	3	3	2	1	3	3	2	3
1809	1	3	4	2	1	1	1	5	2	2	2	3	2	3	4	2	3	4	2	4	3	2	4	2	4	2	2	4	3	3	2	4	2	3	3	4	2	2	4	3	2	3	2	3	2	3	2	2	2
1810	1	4	1	5	4	1	1	1	1	1	5	1	1	5	5	1	5	5	1	5	5	1	1	1	1	5	5	1	1	1	1	5	5	1	5	5	5	1	1	1	1	1	4	1	4	1	1	4	4
1811	0	3	3	4	3	5	5	4	3	5	4	5	3	3	4	5	3	4	3	3	5	3	4	5	3	3	4	4	4	3	5	5	5	3	4	4	4	3	3	5	2	2	2	1	2	1	2	2	2
1812	0	3	3	3	1	1	2	4	4	3	2	3	4	2	4	2	4	4	1	1	2	1	1	3	3	3	2	2	1	3	2	2	5	3	4	2	4	2	3	3	2	3	3	2	3	1	2	4	4
1813	0	3	2	2	2	2	2	2	2	2	4	3	3	2	2	2	3	3	2	3	2	3	2	3	2	3	2	3	2	3	2	3	3	3	2	3	2	3	2	3	2	2	2	2	2	2	2	3	3
1814	0	3	1	4	3	1	3	4	4	3	2	4	4	3	3	3	3	3	2	4	3	3	2	2	2	2	3	2	2	2	2	4	4	2	3	4	3	4	3	3	3	2	3	2	3	2	2	3	4
1815	1	4	1	4	3	3	2	3	1	2	3	2	3	2	4	1	4	4	1	2	3	1	1	2	2	3	2	1	1	1	1	3	4	2	4	3	4	2	3	1	2	2	4	2	4	2	2	4	4
1816	1	5	4	4	4	4	4	5	5	5	5	5	5	4	4	4	5	5	5	4	5	5	5	5	5	5	4	5	4	5	5	5	5	5	4	4	4	5	4	5	2	2	2	2	2	2	2	2	2
1817	0	5	4	4	5	3	3	5	3	5	5	3	5	4	2	4	2	2	4	3	3	4	3	4	3	4	3	4	3	4	3	4	3	4	4	4	4	4	3	3	2	2	2	3	2	1	2	3	2
1818	0	4	4	3	4	4	4	3	3	2	3	2	2	2	2	1	2	2	1	1	1	1	1	2	1	1	1	1	1	2	2	1	2	3	2	2	3	3	2	1	1	1	1	1	2	1	1	1	1
1819	1	3	1	3	3	3	3	3	3	3	3	3	3	3	3	3	3	3	3	3	3	3	3	3	3	3	3	3	3	3	3	3	3	3	3	3	3	3	3	3	2	2	3	2	3	2	2	3	3
1820	0	3	3	3	3	2	3	4	4	4	3	3	4	3	3	3	4	4	2	3	3	3	2	3	2	3	3	2	3	3	2	3	4	3	3	3	3	2	3	2	2	1	4	2	3	2	2	2	4
1821	0	5	2	5	5	2	3	3	3	2	5	2	2	4	2	1	2	3	3	3	3	3	3	3	3	3	3	3	3	3	3	3	3	3	3	3	3	3	3	3	2	2	4	3	3	2	2	2	2
1822	1	5	1	5	5	1	5	1	1	1	5	1	1	1	5	1	5	5	1	1	5	1	5	5	4	1	4	1	4	2	5	2	5	3	4	2	5	4	3	3	2	1	2	2	2	1	2	3	1
1823	1	5	1	5	5	1	5	1	1	1	5	1	1	1	5	1	5	5	1	5	5	1	1	1	1	5	5	1	1	5	1	5	5	1	5	5	5	1	5	1	1	1	4	1	4	1	1	1	4
[truncated: 13 more columns]
